# Supplementary material for: Understanding risk factors for disordered eating symptomatology in athletes: A prospective study
Source: PLoS One. 2021 Sep 24;16(9):e0257577. doi: 10.1371/journal.pone.0257577 (PMC8462695; doi:10.1371/journal.pone.0257577)
Supplement: S1 Data — (XLSX) [file pone.0257577.s001.xlsx]

## Sheet: alldata_subjectlevel_NO ID
Did subject respond at t1?	Did subject respond at t2?	Did subject respond at t3?	Time points of response	Number of time points responded to	How old are you (years)?	What is your gender?	What is your height (M)?	START.1: Time at which survey started	END.1: Time at which survey finished	SURVTIME.1: How long did it take respondent to answer survey (mins)?	SURVID.1: Unqiue survey response ID number	SPORT.1: What is your main sport at this point in time?	TMSPORT.1: Is your sport a team sport?	LEAN.1: Is your sport a 'lean' sport?	SPORTYRS.1: How many years have you actively competed in your sport?	SEASON.1: If your sport has seasons, at what point in the season are you currently?	HRSWK.1: How many hours per week do you train for your sport?	LEVEL.1: What is the highest level in which you have competed?	WEIGHT.1: What is your current weight (KG)?	BMI.1: Body mass index (kg/m-sq)	DT1.1: I eat sweets and carbohydrates without feeling nervous	DT2.1: I think about dieting	DT3.1: I feel extremely guilty after overeating	DT4.1: I am terrified of gaining weight	DT5.1: I exaggerate or magnify the importance of weight	DT6.1: I am preoccupied with the desire to be thinner	DT7.1: If I gain a pound, I worry that I will keep gaining	BD1.1: I think that my stomach is too big	BD2.1: I think that my thighs are too large	BD3.1: I think that my stomach is just the right size	BD4.1: I feel satisfied with the shape of my body	BD5.1: I like the shape of my buttocks	BD6.1: I think my hips are too big	BD7.1: I think that my thighs are just the right size	BD8.1: I think my buttocks are too large	BD9.1: I think that my hips are just the right size	BUL1.1: I eat when I am upset	BUL2.1: I stuff myself with food	BUL3.1: I have gone on eating binges where I have felt that I could not stop	BUL4.1: I think about bingeing (overeating)	BUL5.1: I eat moderately in front of others and stuff myself when they're gone	BUL6.1: I have the thought of trying to vomit in order to lose weight	BUL7.1: I eat or drink in secrecy	MATFR1.1: I wish that I could return to the security of my childhood	MATFR2.1: I wish that I could be younger	MATFR3.1: The happiest time in life is when you are a child	MATFR4.1: I would rather be an adult than a child	MATFR5.1: The demands of adulthood are too great	MATFR6.1: I feel happy that I am not a child anymore
1	1	1	123	3	0	1	1.95	20/02/2019 16:03:33	20/02/2019 16:24:12	20.65	2439540	6	1	0	2	1	3	1	85	22.3537	0	2	0	0	0	0	0	0	0	1	0	1	1	2	0	1	0	0	0	0	0	0	0	0	0	1	1	0	2
1	1	1	123	3	0	1	1.83	20/02/2019 02:44:23	20/02/2019 03:07:40	23.2833	2439207	6	1	0	3	1	3	2	72.7273	21.7168	2	1	0	0	1	0	0	1	0	1	2	0	0	0	0	1	0	0	0	0	0	0	1	0	0	1	0	1	2
1	1	1	123	3	0	1	1.8	19/02/2019 09:53:40	19/02/2019 10:19:26	25.7667	2438385	6	1	0	2	1	1	1	75	23.1481	1	0	0	0	1	0	1	0	1	0	1	0	1	0	1	1	0	0	0	0	1	2	1	1	0	0	0	1	2
1	1	1	123	3	0	1	1.8	19/02/2019 03:05:40	19/02/2019 03:31:41	26.0167	2438258	1	0	1	2	1	2	1	65	20.0617	1	0	0	0	1	1	0	1	1	1	1	0	1	0	1	0	2	1	0	1	2	2	0	0	1	1	0	2	0
1	1	1	123	3	0	0	1.52	20/02/2019 06:17:19	20/02/2019 06:37:56	20.6167	2439246	20	0	1	3	1	2	1	59.0909	25.5761	2	2	0	0	1	2	2	1	0	0	0	1	1	0	2	1	0	0	0	2	0	0	0	2	1	1	0	0	0
1	1	1	123	3	0	1	1.8	19/02/2019 09:23:59	19/02/2019 09:50:45	26.7667	2438360	1	0	1	2	1	2	1	70	21.6049	1	1	1	1	0	0	0	1	0	2	2	0	0	1	1	1	0	0	0	0	1	1	0	0	1	0	0	0	1
1	1	1	123	3	0	0	1.52	21/02/2019 01:03:00	21/02/2019 01:17:49	14.8167	2439750	24	1	0	2	1	2	1	60	25.9695	0	0	1	2	1	2	0	0	1	2	1	2	0	0	1	0	1	2	0	2	2	0	2	0	1	0	2	1	0
1	1	1	123	3	0	1	1.52	20/02/2019 16:03:54	20/02/2019 16:38:07	34.2167	2439544	1	0	1	2	1	2	1	60	25.9695	2	1	2	1	1	2	0	2	0	0	2	1	0	1	1	1	0	0	2	2	0	1	0	1	2	0	0	0	0
1	1	1	123	3	0	1	1.83	21/02/2019 01:27:58	21/02/2019 01:44:54	16.9333	2439756	22	0	0	3	1	2	1	70.9091	21.1738	0	0	1	2	0	0	0	0	2	2	1	2	0	0	0	0	0	2	0	1	0	0	0	0	1	1	0	1	0
1	1	1	123	3	1	0	1.52	20/02/2019 06:55:13	20/02/2019 07:13:36	18.3833	2439255	22	0	0	3	1	2	1	57.2727	24.7891	0	0	1	1	1	0	0	0	0	0	1	1	2	0	0	0	1	2	0	2	1	1	1	0	2	0	2	0	1
1	1	1	123	3	0	0	1.88	20/02/2019 16:03:28	20/02/2019 16:24:25	20.95	2439541	11	0	1	2	0	2	1	56	15.8443	2	0	0	0	1	1	1	1	1	1	2	1	0	0	1	1	0	0	0	0	0	0	0	0	0	0	1	0	0
1	1	1	123	3	0	0	1.7	19/02/2019 09:23:47	19/02/2019 09:50:26	26.65	2438361	11	0	1	2	1	1	1	50	17.301	1	1	0	1	1	1	0	1	2	0	1	1	1	2	1	1	1	2	1	1	0	1	0	0	1	2	1	0	0
1	1	1	123	3	0	0	1.7	19/02/2019 14:19:54	19/02/2019 14:48:31	28.6167	2438707	11	0	1	2	0	1	1	56	19.3772	0	0	2	1	1	2	1	2	1	0	0	0	1	0	1	0	1	1	0	1	1	1	2	1	2	2	0	2	0
1	1	1	123	3	0	1	1.88	19/02/2019 13:47:19	19/02/2019 14:14:52	27.55	2438672	6	1	0	1	1	1	1	75	21.22	1	1	1	2	2	0	1	1	1	0	1	0	0	0	0	1	0	1	0	1	1	0	1	0	2	0	0	2	0
1	0	1	13	2	0	1	1.75	19/02/2019 15:14:09	19/02/2019 15:37:12	23.05	2438799	11	0	1	1	1	1	1	65	21.2245	0	2	1	0	1	2	0	0	1	1	0	0	3	1	1	0	1	1	0	1	2	1	2	2	2	1	0	1	0
1	0	0	1	1	1	1	1.8	03/02/2019 15:07:14	04/02/2019 06:57:28	950.233	2429115	23	0	1	2	1	1	3	80	24.6914	0	0	0	0	0	0	0	0	0	1	1	2	0	2	0	2	0	1	0	0	0	0	0	0	0	0	0	0	2
1	1	1	123	3	0	1	1.86	19/02/2019 11:08:55	19/02/2019 11:34:45	25.8333	2438441	7	0	1	1	1	2	1	75	21.6788	1	1	0	0	1	0	0	0	0	1	2	0	2	0	0	1	1	0	0	1	1	1	1	0	0	0	1	0	2
1	0	1	13	2	0	1	1.52	21/02/2019 09:06:48	21/02/2019 09:39:59	33.1833	2439888	13	1	0	3	1	2	1	70.9091	30.6913	0	0	0	1	2	1	0	0	1	0	0	2	1	0	0	2	0	0	0	0	2	1	2	2	1	2	0	1	0
1	1	1	123	3	0	0	1.83	20/02/2019 04:46:54	20/02/2019 05:27:35	40.6833	2439232	22	0	0	3	1	2	1	59.0909	17.6449	2	1	0	0	1	0	1	2	0	1	0	2	0	0	2	2	0	0	0	0	0	0	0	2	2	1	1	0	2
1	1	1	123	3	0	1	1.88	19/02/2019 09:23:54	19/02/2019 09:50:36	26.7	2438359	6	1	0	2	1	1	1	75	21.22	1	0	0	1	0	0	0	0	0	1	1	2	0	2	1	1	0	1	0	0	0	1	0	0	0	0	1	0	1
1	1	1	123	3	0	1	1.88	19/02/2019 05:40:54	19/02/2019 06:04:48	23.9	2438310	6	1	0	2	1	2	1	68	19.2395	1	1	2	1	0	0	0	1	0	0	0	1	2	1	1	1	2	0	1	0	2	1	0	1	0	1	0	1	1
1	1	1	123	3	0	1	1.83	20/02/2019 04:11:01	20/02/2019 04:25:16	14.25	2439220	3	0	0	3	1	2	1	70.4545	21.0381	2	1	1	2	1	0	0	2	0	0	0	0	0	2	0	0	0	2	0	1	1	1	2	1	0	0	0	1	0
1	1	1	123	3	0	1	1.87	19/02/2019 11:08:50	19/02/2019 11:34:40	25.8333	2438440	1	0	1	1	1	1	1	70	20.0177	1	0	2	1	1	1	1	1	1	1	0	1	0	0	1	1	2	2	0	0	1	1	1	0	1	1	0	0	2
1	0	0	1	1	1	1	1.85	15/02/2019 15:41:23	15/02/2019 15:57:50	16.45	2436821	13	1	0	2	1	2	2	65	18.992	0	0	1	1	3	2	2	2	1	0	0	0	2	0	1	0	2	2	3	3	1	2	1	2	3	2	0	3	0
1	1	1	123	3	0	1	1.82	24/02/2019 05:05:21	24/02/2019 06:02:59	57.6333	2441770	6	1	0	2	1	2	1	68	20.5289	0	1	2	2	2	1	1	0	1	0	0	0	2	0	1	0	1	0	2	1	0	2	2	2	2	2	0	2	1
1	0	0	1	1	0	1	1.7	23/02/2019 19:17:42	23/02/2019 19:29:57	12.25	2441650	3	0	0	2	1	2	2	65	22.4913	1	3	0	0	0	0	3	0	0	3	1	3	0	0	0	3	0	0	3	0	0	0	3	3	0	0	0	0	0
1	1	1	123	3	0	0	1.83	22/02/2019 05:38:02	22/02/2019 05:59:30	21.4667	2440527	24	1	0	3	1	2	1	69.0909	20.6309	1	1	0	1	0	0	0	0	0	0	2	1	1	0	0	2	1	0	0	1	0	0	1	0	0	0	1	0	0
1	1	1	123	3	0	1	1.52	16/02/2019 04:29:30	16/02/2019 04:49:36	20.1	2437074	13	1	0	2	1	3	1	67.2727	29.1174	1	0	0	0	0	1	1	1	0	1	1	1	0	0	1	0	0	0	0	1	0	0	0	1	1	1	1	0	2
1	1	0	12	2	0	0	1.65	22/02/2019 16:34:02	22/02/2019 18:27:15	113.217	2440886	5	1	0	2	0	1	1	65.9091	24.209	0	0	0	0	1	0	0	0	0	0	0	0	0	0	2	0	0	1	0	0	0	0	0	0	3	1	0	1	0
1	1	1	123	3	0	1	1.75	19/02/2019 03:36:03	19/02/2019 04:00:00	23.95	2438277	1	0	1	2	1	1	1	65	21.2245	0	2	2	2	1	0	1	0	1	1	0	0	0	0	0	0	2	1	0	2	1	1	2	1	1	1	0	1	0
1	1	1	123	3	0	0	1.7	23/02/2019 18:12:20	23/02/2019 18:26:10	13.8333	2441634	11	0	1	2	1	2	1	50	17.301	0	2	1	1	0	0	1	1	0	0	0	0	1	1	2	0	2	1	0	1	0	1	0	0	1	2	0	0	0
1	0	0	1	1	0	1	1.73	22/02/2019 20:09:40	22/02/2019 20:17:56	8.26667	2441067	20	0	1	3	0	2	1	80	26.7299	1	1	0	1	2	0	0	0	1	1	0	1	0	0	1	1	0	0	0	0	0	0	0	0	0	0	1	0	2
1	0	0	1	1	0	1	1.73	23/02/2019 03:22:15	23/02/2019 03:35:13	12.9667	2441210	13	1	0	1	1	1	1	65.9091	22.0218	1	0	1	0	0	1	0	0	2	1	1	0	2	1	0	0	0	2	2	2	1	1	1	1	0	0	0	2	0
1	1	1	123	3	1	1	1.73	22/02/2019 15:54:04	22/02/2019 16:13:15	19.1833	2440799	13	1	0	2	1	2	1	68	22.7204	1	1	2	1	0	0	0	2	1	2	1	0	0	0	0	1	0	1	1	0	1	0	0	0	0	0	0	0	0
1	1	1	123	3	0	1	1.78	21/02/2019 13:39:25	21/02/2019 13:56:24	16.9833	2440219	2	0	0	1	1	2	1	76	23.9869	0	0	0	1	0	2	1	0	1	0	0	0	0	0	1	0	1	1	0	0	0	2	2	2	2	2	0	1	0
1	1	1	123	3	0	1	1.83	16/02/2019 05:05:05	16/02/2019 05:23:20	18.25	2437081	20	0	1	3	1	2	1	72.7273	21.7168	0	1	1	0	0	1	1	0	0	2	0	0	0	0	1	0	1	0	1	0	0	1	1	0	0	1	1	1	0
1	1	1	123	3	0	1	1.52	21/02/2019 11:42:00	21/02/2019 11:53:51	11.85	2440049	13	1	0	3	1	2	1	72.7273	31.4782	0	1	0	0	1	0	0	0	0	0	0	0	0	2	1	1	0	0	0	0	0	0	1	2	1	0	2	0	0
1	0	0	1	1	0	0	1.65	22/02/2019 16:41:48	22/02/2019 16:58:28	16.6667	2440903	22	0	0	1	1	2	2	45	16.5289	1	0	0	0	3	0	0	0	0	0	2	2	0	0	1	2	0	0	0	0	0	0	0	0	0	0	1	0	1
1	0	0	1	1	0	1	1.9	22/02/2019 16:52:07	22/02/2019 17:03:01	10.9	2440918	24	1	0	3	0	3	1	78	21.6066	0	1	0	0	0	0	1	0	0	2	2	1	1	0	0	1	0	0	0	0	0	0	0	0	0	0	2	0	2
1	1	1	123	3	0	1	1.83	20/02/2019 02:05:58	20/02/2019 02:15:42	9.73333	2439200	6	1	0	3	1	2	1	72.7273	21.7168	2	1	1	1	1	2	1	2	0	1	0	0	0	0	2	0	2	0	0	0	0	0	0	1	0	1	0	0	1
1	1	1	123	3	0	1	1.86	24/02/2019 05:11:36	24/02/2019 06:03:17	51.6833	2441784	13	1	0	2	1	2	1	70	20.2336	0	2	1	2	2	1	2	1	2	0	0	0	2	0	2	0	2	1	2	1	2	1	2	0	0	2	0	0	0
1	0	0	1	1	0	1	1.7	22/02/2019 15:52:27	22/02/2019 16:02:23	9.93333	2440797	13	1	0	1	1	1	1	63.6364	22.0195	1	0	1	0	0	1	0	0	2	1	1	0	2	1	0	0	0	2	2	2	1	1	1	1	0	0	0	2	0
1	1	1	123	3	0	1	1.52	22/02/2019 05:59:56	22/02/2019 06:18:13	18.2833	2440534	1	0	1	2	1	2	1	75	32.4619	0	2	1	1	1	0	0	0	1	2	2	2	0	0	0	0	0	2	0	0	1	1	0	1	0	0	0	0	0
1	1	0	12	1	0	1	1.83	21/02/2019 21:43:00	21/02/2019 22:25:31	42.5167	2440443	13	1	0	2	1	2	1	71.8182	21.4453	1	3	2	3	1	0	3	0	1	2	2	2	1	2	0	2	0	0	0	0	0	0	0	1	1	1	2	0	3
1	1	1	123	3	0	1	1.83	16/02/2019 03:23:50	16/02/2019 03:55:47	31.95	2437066	3	0	0	3	1	2	1	68.1818	20.3595	1	0	1	0	0	0	1	0	1	2	1	0	1	0	1	1	1	0	0	1	1	1	1	0	0	1	0	1	1
1	1	0	12	2	0	0	1.75	23/02/2019 07:34:31	23/02/2019 07:51:11	16.6667	2441299	11	0	1	2	1	2	1	50	16.3265	0	1	1	1	2	1	1	0	1	0	1	1	2	1	2	0	1	0	1	1	1	0	0	2	2	2	0	1	0
1	1	1	123	3	0	1	1.72	23/02/2019 16:54:32	23/02/2019 17:09:40	15.1333	2441592	13	1	0	2	1	2	1	68	22.9854	0	2	1	1	0	2	1	1	1	0	0	1	0	0	2	0	2	1	0	1	2	2	0	0	0	2	0	1	0
1	1	1	123	3	0	0	1.72	20/02/2019 17:15:23	20/02/2019 17:33:23	18	2439596	20	0	1	2	0	2	1	60	20.2812	0	1	0	1	2	2	0	0	2	0	0	0	1	0	2	0	1	2	2	1	2	0	2	1	0	2	0	1	0
1	0	0	1	1	0	1	1.73	23/02/2019 02:21:11	23/02/2019 02:35:48	14.6167	2441178	13	1	0	1	1	1	1	65.9091	22.0218	1	0	1	0	0	1	0	0	2	1	1	0	2	1	0	0	0	2	2	2	1	1	1	1	0	0	0	2	0
1	0	0	1	1	0	0	1.73	21/02/2019 13:37:36	21/02/2019 14:18:25	40.8167	2440216	24	1	0	3	0	3	1	80	26.7299	0	0	1	1	0	0	0	1	1	2	1	0	1	0	0	1	0	0	0	0	1	0	0	0	1	1	0	0	1
1	1	1	123	3	0	1	1.82	21/02/2019 11:33:30	21/02/2019 12:04:07	30.6167	2440037	6	1	0	1	1	2	1	70	21.1327	1	1	1	1	0	1	2	1	0	0	0	0	1	0	1	0	1	1	1	0	2	2	2	2	0	1	0	1	0
1	1	1	123	3	0	0	1.52	21/02/2019 11:37:53	21/02/2019 11:56:12	18.3167	2440039	20	0	1	2	1	1	1	56.8182	24.5924	2	0	0	0	1	0	0	0	1	1	1	2	1	1	0	1	0	0	0	0	0	0	0	1	0	0	0	0	0
1	0	1	13	2	0	1	1.83	20/02/2019 05:31:27	20/02/2019 05:57:54	26.45	2439237	6	1	0	2	1	1	1	77.2727	23.0741	2	0	0	0	0	1	0	0	0	2	1	1	0	0	1	1	0	0	0	0	0	0	0	0	0	0	2	1	2
1	1	1	123	3	0	1	1.85	19/02/2019 13:47:20	19/02/2019 14:15:01	27.6833	2438673	1	0	1	1	0	1	1	68	19.8685	0	1	2	1	0	0	2	0	1	0	1	0	1	1	1	1	1	1	0	0	0	2	2	0	2	2	0	2	0
1	1	0	12	2	0	0	1.73	23/02/2019 18:50:50	23/02/2019 19:32:40	41.8333	2441646	6	1	0	2	0	1	1	72.7273	24.2999	0	0	0	1	3	1	3	0	0	0	0	1	1	0	0	0	0	2	2	3	2	0	0	2	3	3	0	1	0
1	1	1	123	3	0	1	1.88	19/02/2019 15:39:50	19/02/2019 16:15:29	35.65	2438857	6	1	0	2	1	1	1	68	19.2395	0	1	0	1	0	2	1	0	1	1	0	0	1	1	1	1	1	2	2	1	2	1	2	0	2	2	0	2	0
1	1	1	123	3	0	0	1.74	20/02/2019 18:08:19	20/02/2019 18:25:21	17.0333	2439615	11	0	1	1	0	2	1	52	17.1753	0	0	0	1	2	1	1	0	2	1	0	1	0	0	0	1	1	1	1	2	0	1	1	2	0	1	0	0	0
1	0	0	1	1	1	1	1.85	24/02/2019 03:45:29	24/02/2019 04:11:48	26.3167	2441764	13	1	0	3	0	2	1	75.3636	22.0201	0	0	0	0	0	0	0	1	1	1	1	1	0	2	0	1	0	0	1	0	1	0	1	0	0	1	1	0	0
1	1	1	123	3	0	0	1.77	21/02/2019 12:05:52	21/02/2019 12:22:28	16.6	2440074	11	0	1	2	1	2	1	52	16.598	0	2	1	2	0	0	2	1	1	0	1	2	1	0	1	0	1	1	0	1	0	1	2	2	1	2	0	0	0
1	1	0	12	2	0	0	1.78	22/02/2019 17:59:02	22/02/2019 18:13:16	14.2333	2441004	22	0	0	2	1	2	1	60	18.937	0	0	2	0	2	1	1	0	1	1	1	1	0	1	0	1	1	0	2	0	1	1	2	2	2	1	0	1	0
1	0	0	1	1	1	1	1.78	23/02/2019 03:45:56	23/02/2019 03:56:28	10.5333	2441220	13	1	0	3	1	2	1	83.4091	26.3253	1	0	0	0	0	1	0	0	0	1	1	0	0	0	0	1	0	0	1	0	0	0	0	1	0	0	1	1	1
1	1	1	123	3	1	1	1.82	21/02/2019 09:34:01	21/02/2019 09:53:49	19.8	2439905	1	0	1	2	1	2	1	71	21.4346	1	0	1	0	0	0	0	2	1	1	0	1	0	0	1	1	1	1	1	0	0	0	0	1	0	1	0	1	0
1	1	1	123	3	0	0	1.52	19/02/2019 05:45:36	19/02/2019 06:04:39	19.05	2438313	24	1	0	3	1	2	1	56.3636	24.3956	2	1	2	0	0	0	0	2	0	0	0	1	0	2	0	0	0	0	1	0	0	1	2	1	2	2	2	2	2
1	1	0	12	2	0	0	1.7	22/02/2019 23:37:50	23/02/2019 00:09:17	31.45	2441136	22	0	0	2	1	1	1	63.6364	22.0195	0	0	0	0	0	2	0	0	0	0	0	0	0	0	0	0	0	2	0	2	0	0	0	0	3	0	1	2	0
1	1	1	123	3	1	1	1.83	16/02/2019 03:57:19	16/02/2019 04:28:17	30.9667	2437068	6	1	0	3	1	3	2	68.1818	20.3595	1	1	0	0	0	0	1	0	0	2	0	1	0	2	0	1	0	0	0	0	0	0	0	1	1	1	1	0	2
1	1	1	123	3	0	1	1.83	21/02/2019 04:38:29	21/02/2019 04:47:51	9.36667	2439798	1	0	1	2	1	3	1	60.4545	18.0521	0	0	0	0	0	0	0	0	0	2	0	2	0	2	0	2	0	1	0	0	0	0	0	0	0	0	1	0	2
1	1	1	123	3	0	0	1.83	23/02/2019 04:50:33	23/02/2019 04:58:50	8.28333	2441247	20	0	1	3	1	2	1	71.8182	21.4453	0	0	0	0	0	0	1	0	0	1	1	2	0	0	1	2	0	0	0	0	0	1	0	0	0	0	1	1	0
1	1	0	12	2	0	0	1.76	23/02/2019 01:25:24	23/02/2019 01:40:38	15.2333	2441163	20	0	1	2	1	2	1	65	20.984	0	2	2	0	2	0	1	0	1	0	0	0	2	0	1	0	1	3	1	1	1	1	0	2	0	2	0	2	0
1	1	1	123	3	0	0	1.52	22/02/2019 05:36:36	22/02/2019 05:56:09	19.55	2440526	20	0	1	2	1	1	1	54.5455	23.6087	2	0	2	0	1	1	1	1	0	1	1	1	0	2	0	2	0	1	1	0	0	0	0	0	0	0	0	0	1
1	1	0	12	2	0	1	1.7	24/02/2019 06:30:45	24/02/2019 06:40:43	9.96667	2441809	3	0	0	2	1	2	2	65	22.4913	1	0	3	0	0	0	0	0	0	3	3	3	3	2	3	3	0	0	0	0	0	0	0	0	0	0	2	0	0
1	0	0	1	1	1	1	1.98	23/02/2019 06:21:48	23/02/2019 06:32:05	10.2833	2441269	6	1	0	3	0	2	1	90.1818	23.0032	1	0	0	0	1	1	1	2	1	2	0	0	1	0	1	2	1	0	1	2	0	0	0	1	1	0	1	2	1
1	0	0	1	1	0	0	1.75	22/02/2019 21:43:46	22/02/2019 21:53:41	9.91667	2441116	24	1	0	3	0	3	1	78	25.4694	0	0	0	0	0	0	0	1	0	2	0	0	0	2	0	1	1	0	0	0	1	0	0	0	1	0	0	0	1
1	1	0	12	2	0	0	1.71	22/02/2019 17:43:19	22/02/2019 17:57:18	13.9833	2440985	11	0	1	2	1	2	1	50	17.0993	0	2	0	2	1	2	2	0	0	0	1	1	0	0	0	0	2	1	0	0	2	0	0	0	0	1	1	1	0
1	1	0	12	2	0	0	1.65	22/02/2019 16:33:50	22/02/2019 18:40:51	127.017	2440874	19	1	0	2	1	1	1	65.9091	24.209	0	0	0	0	1	0	0	0	0	0	0	0	0	0	0	0	0	3	0	0	0	0	0	0	3	1	0	2	0
1	0	0	1	1	0	1	1.8	21/02/2019 12:57:32	21/02/2019 13:06:38	9.1	2440160	21	0	0	2	1	2	1	70	21.6049	0	2	3	3	3	3	1	2	3	0	0	0	2	0	1	0	2	3	2	1	1	2	2	3	2	3	0	2	0
1	1	0	12	2	1	0	1.52	20/02/2019 16:04:12	20/02/2019 16:47:30	43.3	2439545	1	0	1	3	1	2	3	55.4545	24.0021	2	2	1	1	1	0	1	2	0	2	2	2	0	1	0	2	0	0	1	1	0	0	0	1	0	0	0	1	2
1	0	0	1	1	1	0	1.73	24/02/2019 07:27:45	24/02/2019 07:44:20	16.5833	2441825	1	0	1	3	0	3	2	60.0909	20.0778	1	1	0	1	0	1	0	1	1	0	0	1	0	1	0	1	1	0	1	0	1	0	0	1	1	1	0	0	0
1	1	1	123	3	0	0	1.7	21/02/2019 12:25:40	21/02/2019 12:42:14	16.5667	2440116	1	0	1	2	1	2	1	53	18.3391	1	2	1	0	0	2	1	1	1	0	0	0	2	0	2	0	1	1	1	2	1	1	1	0	0	1	0	1	0
1	1	1	123	3	0	1	1.52	21/02/2019 08:11:30	21/02/2019 08:39:34	28.0667	2439850	13	1	0	2	1	2	2	74.5455	32.2652	0	0	0	0	0	1	0	0	0	0	0	0	0	2	1	1	0	0	0	0	0	0	0	1	0	1	0	0	0
1	1	0	12	2	0	1	1.88	22/02/2019 04:40:17	22/02/2019 04:57:54	17.6167	2440495	6	1	0	1	0	1	1	78	22.0688	1	1	0	1	0	0	1	1	2	1	0	0	2	1	1	0	0	1	0	0	1	1	2	0	0	0	1	0	0
1	0	0	1	1	1	1	1.82	22/02/2019 20:19:27	22/02/2019 20:30:14	10.7833	2441069	1	0	1	2	0	3	1	77	23.246	0	0	0	1	0	0	0	0	0	0	1	1	0	0	1	2	0	0	0	0	1	1	1	0	0	2	0	2	0
1	1	1	123	3	0	1	1.83	21/02/2019 04:05:24	21/02/2019 04:26:08	20.7333	2439785	13	1	0	3	1	2	1	71.8182	21.4453	0	2	1	0	0	0	0	1	0	1	0	0	2	0	1	1	0	0	1	0	2	0	0	0	0	0	1	0	1
1	0	0	1	1	0	0	1.63	24/02/2019 00:45:41	24/02/2019 01:20:11	34.5	2441723	22	0	0	2	0	1	1	56.8182	21.3851	0	0	0	0	0	0	0	0	0	0	0	0	0	0	0	0	0	0	0	0	2	0	0	0	3	1	0	1	1
1	0	0	1	1	1	1	1.88	24/02/2019 04:03:11	24/02/2019 04:32:36	29.4167	2441767	6	1	0	3	0	2	1	83.4091	23.5992	0	0	0	0	1	1	0	0	1	1	1	0	0	0	0	1	0	1	2	1	1	0	1	1	1	1	1	1	0
1	0	0	1	1	1	1	1.73	24/02/2019 03:12:47	24/02/2019 03:31:25	18.6333	2441757	22	0	0	2	0	2	1	65.5455	21.9003	0	1	0	1	1	0	0	0	0	1	1	1	1	0	0	1	1	1	1	0	1	1	0	0	1	1	0	0	1
1	0	0	1	1	0	0	1.68	24/02/2019 11:35:23	24/02/2019 12:14:51	39.4667	2441905	11	0	1	2	1	2	1	42	14.881	0	1	1	1	1	2	1	0	2	0	0	1	1	0	2	0	0	1	1	1	0	1	0	2	2	2	0	1	0
1	1	1	123	3	0	1	1.83	22/02/2019 05:02:58	22/02/2019 05:22:46	19.8	2440506	6	1	0	2	1	2	1	84.0909	25.11	2	0	0	0	0	0	0	1	0	0	1	1	0	1	0	0	0	0	0	0	0	0	0	0	0	0	2	0	1
1	0	0	1	1	1	1	1.75	24/02/2019 07:10:51	24/02/2019 07:36:36	25.75	2441824	13	1	0	3	0	3	2	75.6364	24.6976	0	0	1	1	1	1	1	1	0	1	0	0	1	0	1	0	1	0	0	0	1	1	0	0	0	0	0	0	1
1	0	0	1	1	0	1	1.73	23/02/2019 04:27:26	23/02/2019 04:37:31	10.0833	2441184	19	1	0	1	1	1	1	67.7273	22.6293	2	1	1	2	1	1	1	1	0	0	2	0	2	0	1	0	0	0	0	1	0	1	2	2	0	1	0	0	0
1	0	0	1	1	1	1	1.73	22/02/2019 17:25:55	22/02/2019 17:34:43	8.8	2440968	20	0	1	3	0	3	1	80	26.7299	0	1	1	0	2	0	0	0	2	0	0	0	0	2	0	0	1	0	1	1	0	0	0	0	1	1	0	0	0
1	1	1	123	3	0	1	1.83	22/02/2019 03:23:24	22/02/2019 03:52:16	28.8667	2440477	6	1	0	2	1	2	1	68	20.3052	1	1	0	0	1	1	0	0	0	1	0	1	1	2	0	1	0	0	1	1	1	1	1	1	0	1	1	0	1
1	1	1	123	3	0	0	1.83	22/02/2019 06:34:52	22/02/2019 06:54:15	19.3833	2440547	24	1	0	3	1	2	1	70.4545	21.0381	0	0	1	1	1	0	2	0	2	1	0	0	0	2	1	0	1	0	0	0	0	0	0	0	1	0	0	1	1
1	1	1	123	3	0	0	1.7	20/02/2019 19:34:44	20/02/2019 19:55:50	21.1	2439646	11	0	1	2	1	1	1	50	17.301	1	0	0	1	0	1	0	1	1	1	1	0	0	1	0	1	1	1	1	0	0	0	0	0	0	0	0	1	0
1	1	1	123	3	0	0	1.52	19/02/2019 03:00:19	19/02/2019 03:15:23	15.0667	2438256	24	1	0	3	1	2	1	67.2727	29.1174	0	0	0	0	0	0	0	0	0	2	1	2	0	1	0	2	0	1	0	0	0	0	0	0	0	1	2	0	1
1	0	0	1	1	0	1	1.75	24/02/2019 12:21:02	24/02/2019 12:51:12	30.1667	2441927	20	0	1	2	0	2	1	65	21.2245	1	1	2	0	2	1	2	2	2	0	0	1	0	1	1	0	0	2	2	2	0	2	2	1	1	1	0	1	0
1	1	1	123	3	0	0	1.52	23/02/2019 09:35:01	23/02/2019 09:43:03	8.03333	2441380	3	0	0	3	1	3	2	58.1818	25.1826	0	0	0	0	0	0	0	0	0	1	1	1	0	2	0	1	0	0	1	0	1	0	0	0	0	0	1	0	2
1	0	0	1	1	0	0	1.75	22/02/2019 17:29:59	22/02/2019 17:39:12	9.21667	2440970	24	1	0	3	0	2	1	78	25.4694	1	0	0	0	0	0	0	0	0	2	2	1	0	1	0	0	1	0	0	0	0	0	1	2	0	1	2	0	2
1	0	0	1	1	1	1	1.78	22/02/2019 19:08:30	22/02/2019 19:16:58	8.46667	2441046	6	1	0	3	0	3	1	81	25.565	1	0	0	2	2	0	0	0	0	0	1	1	0	0	0	1	0	1	0	2	1	0	0	1	0	0	0	1	1
1	1	1	123	3	0	1	1.89	21/02/2019 08:14:41	21/02/2019 08:37:44	23.05	2439853	6	1	0	2	1	2	1	75	20.9961	0	2	2	1	1	0	1	2	1	1	1	2	1	2	0	1	0	1	0	0	0	0	0	0	1	1	0	1	1
1	1	1	123	3	0	0	1.7	21/02/2019 12:25:41	21/02/2019 12:42:25	16.7333	2440117	11	0	1	2	1	2	1	48	16.609	0	1	0	1	1	1	2	1	2	0	0	0	2	0	1	0	2	2	1	1	2	2	1	1	0	1	0	1	0
1	1	1	123	3	0	0	1.88	21/02/2019 11:31:46	21/02/2019 12:03:57	32.1833	2440034	11	0	1	2	1	1	1	50	14.1467	1	0	0	0	1	2	1	1	1	0	1	0	0	0	2	1	1	0	1	1	1	2	2	1	0	1	0	2	0
1	1	1	123	3	0	0	1.73	21/02/2019 07:00:58	21/02/2019 07:25:43	24.75	2439819	11	0	1	2	1	2	1	53	17.7086	1	0	0	0	1	0	0	2	1	1	0	0	1	1	0	2	0	1	0	0	0	0	0	0	1	1	0	1	1
1	1	1	123	3	0	0	1.72	21/02/2019 06:33:29	21/02/2019 06:57:31	24.0333	2439813	11	0	1	2	1	2	1	53	17.9151	1	1	1	0	1	0	0	2	2	1	0	1	0	1	0	1	0	0	0	0	0	0	1	0	1	1	0	1	2
1	1	1	123	3	0	1	1.83	22/02/2019 13:54:25	22/02/2019 14:03:00	8.58333	2440738	6	1	0	3	1	2	1	79.5455	23.7527	2	0	0	1	0	1	2	1	0	2	2	2	1	0	0	0	1	0	0	1	0	1	0	0	1	0	0	0	2
1	1	0	12	2	0	0	1.78	23/02/2019 08:30:35	23/02/2019 08:48:36	18.0167	2441348	24	1	0	2	1	3	1	65	20.5151	0	2	1	1	2	2	0	1	0	0	1	1	1	0	1	0	2	1	2	1	1	1	1	0	0	2	0	1	0
1	1	1	123	3	0	1	1.8	19/02/2019 04:01:54	19/02/2019 04:22:56	21.0333	2438287	1	0	1	2	1	2	1	72	22.2222	0	1	1	2	2	1	0	1	0	0	0	0	1	1	0	1	2	0	1	1	0	1	0	1	1	1	0	0	0
1	1	1	123	3	1	0	1.52	20/02/2019 04:57:32	20/02/2019 05:36:32	39	2439233	20	0	1	3	1	2	1	62.7273	27.15	2	2	0	2	0	1	0	2	2	1	0	0	0	2	0	0	0	0	0	2	0	0	0	1	0	1	2	0	2
1	1	1	123	3	0	0	1.76	19/02/2019 10:42:01	19/02/2019 11:05:09	23.1333	2438428	24	1	0	2	1	1	1	56	18.0785	1	0	0	1	0	0	1	1	0	1	1	1	0	1	0	1	0	0	0	0	0	0	0	0	1	0	1	1	1
1	1	1	123	3	0	0	1.52	19/02/2019 05:33:00	19/02/2019 05:44:39	11.65	2438307	20	0	1	3	1	2	1	56.8182	24.5924	2	0	0	0	1	1	2	2	1	2	0	0	0	2	2	2	0	1	0	0	0	1	0	0	2	2	0	0	1
1	1	1	123	3	0	1	1.88	21/02/2019 08:14:45	21/02/2019 08:37:34	22.8167	2439854	8	0	1	2	1	2	1	67	18.9565	1	0	0	0	1	1	0	0	0	0	1	2	0	1	0	1	0	0	0	0	0	1	0	1	0	0	1	0	1
1	1	0	12	2	0	0	1.68	23/02/2019 18:42:08	23/02/2019 19:32:54	50.7667	2441641	22	0	0	2	0	1	1	61.3636	21.7417	0	2	2	0	1	2	0	2	0	0	0	0	0	0	0	0	0	0	3	2	2	0	0	1	1	0	0	2	0
1	0	0	1	1	1	1	1.75	23/02/2019 05:38:39	23/02/2019 05:46:47	8.13333	2441262	1	0	1	3	0	2	2	74.3182	24.2672	0	1	1	0	0	0	1	0	1	0	2	2	0	0	0	2	1	1	0	0	0	0	0	1	1	1	1	0	2
1	0	0	1	1	0	1	1.88	22/02/2019 16:13:14	22/02/2019 16:21:30	8.26667	2440842	13	1	0	2	1	3	1	66	18.6736	0	2	3	2	2	2	3	2	3	0	0	0	3	0	3	0	2	3	3	3	2	3	3	3	2	2	0	3	0
1	0	0	1	1	0	1	1.78	22/02/2019 16:54:15	22/02/2019 17:03:35	9.33333	2440921	21	0	0	3	1	3	2	66	20.8307	0	2	3	3	1	2	2	3	2	0	0	0	2	0	2	0	3	1	2	2	2	2	2	2	3	3	0	3	0
1	0	0	1	1	1	1	1.68	21/02/2019 13:19:02	21/02/2019 13:36:41	17.65	2440192	6	1	0	3	0	3	1	72	25.5102	0	0	1	0	1	0	0	1	0	1	1	0	0	1	1	1	0	0	0	0	1	0	0	2	0	2	0	1	0
1	1	1	123	3	1	0	1.52	16/02/2019 09:51:07	16/02/2019 10:10:49	19.7	2437133	6	1	0	3	1	2	1	54.5455	23.6087	0	0	0	0	0	0	0	0	0	2	1	1	0	1	0	0	0	0	0	0	0	0	0	0	0	1	2	0	2
1	1	1	123	3	0	0	1.52	21/02/2019 10:30:16	21/02/2019 11:14:56	44.6667	2439973	20	0	1	2	1	1	1	54.5455	23.6087	2	0	0	0	0	1	0	0	0	2	0	1	0	1	0	0	0	0	1	2	1	2	0	1	0	0	0	0	1
1	1	1	123	3	0	1	1.52	20/02/2019 05:04:32	20/02/2019 05:16:36	12.0667	2439234	13	1	0	2	1	1	1	68.6364	29.7076	2	1	0	0	0	1	0	0	2	1	1	2	1	0	1	1	0	0	0	1	0	1	0	0	1	0	2	0	2
1	1	1	123	3	0	0	1.78	22/02/2019 03:23:27	22/02/2019 03:52:22	28.9167	2440478	11	0	1	1	1	3	1	47	14.834	2	1	0	0	0	1	1	1	0	0	1	1	1	1	0	1	1	0	2	1	0	1	0	0	0	1	2	1	0
1	0	0	1	1	0	1	1.83	24/02/2019 11:57:59	24/02/2019 12:12:19	14.3333	2441919	20	0	1	2	0	3	3	79.0909	23.617	2	0	0	1	0	0	0	1	0	1	2	0	0	2	0	1	0	0	1	0	0	0	0	0	0	0	2	0	1
1	0	0	1	1	1	1	1.91	24/02/2019 09:21:27	24/02/2019 09:33:34	12.1167	2441864	6	1	0	2	0	2	1	87.9545	24.1097	1	0	1	0	0	1	0	1	1	0	1	0	1	1	0	0	1	0	2	1	0	0	0	1	1	1	1	1	1
1	0	0	1	1	0	1	1.8	22/02/2019 17:08:25	22/02/2019 17:20:27	12.0333	2440941	24	1	0	3	1	3	2	68	20.9877	0	3	2	3	2	2	2	3	3	0	0	0	3	0	3	0	0	3	2	2	2	3	3	2	2	3	0	3	0
1	0	0	1	1	0	1	1.83	21/02/2019 13:07:27	21/02/2019 13:15:50	8.38333	2440174	4	0	0	2	1	3	2	75	22.3954	0	3	3	2	3	3	1	3	2	0	0	0	3	0	2	0	3	2	2	1	1	3	2	2	1	1	0	2	0
1	1	1	123	3	0	1	1.87	23/02/2019 02:29:29	23/02/2019 02:42:36	13.1167	2441188	24	1	0	3	1	3	1	66	18.8739	0	2	1	2	2	1	2	2	2	0	0	0	1	0	0	0	1	2	2	3	3	2	1	3	3	3	0	3	0
1	1	1	123	3	0	0	1.52	22/02/2019 06:39:25	22/02/2019 06:56:21	16.9333	2440548	20	0	1	2	1	1	1	54.5455	23.6087	2	0	0	1	2	0	1	0	1	1	1	1	0	1	0	1	0	0	0	0	0	0	1	2	1	2	1	0	2
1	1	1	123	3	1	1	1.83	17/02/2019 02:53:04	17/02/2019 03:49:12	56.1333	2437306	20	0	1	3	1	3	2	67.7273	20.2237	0	0	0	0	0	0	0	0	0	2	1	2	0	2	0	0	0	0	0	0	0	0	0	0	0	0	2	0	2
1	1	0	12	2	0	0	1.75	24/02/2019 08:57:33	24/02/2019 09:29:34	32.0167	2441850	1	0	1	2	1	2	1	52	16.9796	0	2	1	1	2	2	2	0	0	0	0	1	2	1	2	0	1	0	2	2	1	2	0	2	2	2	0	1	0
1	1	1	123	3	0	1	1.88	23/02/2019 02:50:21	23/02/2019 02:58:27	8.1	2441197	21	0	0	3	1	3	1	72	20.3712	0	2	2	3	1	2	3	2	2	0	0	0	3	0	1	0	1	2	2	3	2	3	1	3	3	1	0	3	0
1	1	1	123	3	0	0	1.69	23/02/2019 02:33:47	23/02/2019 02:47:45	13.9667	2441191	11	0	1	2	1	2	1	52	18.2066	0	2	2	1	0	2	1	1	1	0	0	0	0	1	1	1	2	1	2	0	2	1	2	0	1	2	0	1	0
1	0	0	1	1	0	1	1.82	22/02/2019 17:21:15	22/02/2019 17:31:26	10.1833	2440963	6	1	0	3	1	3	3	81	24.4536	0	1	2	0	1	3	3	3	2	0	0	0	3	0	1	0	3	2	3	2	2	2	3	2	3	2	0	2	0
1	1	1	123	3	0	1	1.83	20/02/2019 03:51:54	20/02/2019 04:08:23	16.4833	2439219	6	1	0	2	1	2	1	68.1818	20.3595	2	0	0	0	1	0	0	1	2	0	0	2	2	0	1	2	0	0	0	0	0	0	1	2	1	0	0	0	0
1	1	0	12	2	0	1	1.86	23/02/2019 02:59:33	23/02/2019 03:08:48	9.25	2441200	13	1	0	3	1	3	2	72	20.8117	0	2	3	3	1	3	3	3	2	0	0	0	2	0	2	0	2	3	2	2	3	2	1	1	1	2	0	3	0
1	1	1	123	3	0	1	1.85	23/02/2019 03:09:24	23/02/2019 03:17:34	8.16667	2441203	4	0	0	3	1	3	2	71	20.7451	0	1	3	3	1	2	3	2	3	0	0	0	2	0	2	0	3	2	3	3	3	2	1	2	3	1	0	3	0
1	1	1	123	3	0	0	1.52	21/02/2019 08:16:50	21/02/2019 08:51:32	34.7	2439855	20	0	1	2	1	1	1	56.8182	24.5924	2	0	0	0	1	2	1	0	0	1	1	2	0	1	0	1	0	1	0	0	0	0	0	0	0	0	0	0	0
1	1	1	123	3	0	1	1.88	21/02/2019 06:33:26	21/02/2019 06:57:20	23.9	2439812	6	1	0	2	1	2	1	73	20.6541	1	0	2	2	0	0	0	1	1	1	0	0	1	2	1	1	1	1	0	0	0	1	1	2	0	0	0	2	1
1	1	1	123	3	0	1	1.83	22/02/2019 06:04:05	22/02/2019 06:21:25	17.3333	2440535	6	1	0	2	1	1	1	81.8182	24.4314	1	0	0	0	0	0	1	1	1	1	1	0	0	0	1	1	0	1	1	0	1	0	0	0	0	1	0	0	2
1	0	0	1	1	0	1	1.86	22/02/2019 17:34:10	22/02/2019 17:43:34	9.4	2440974	6	1	0	2	1	3	2	80	23.1241	0	2	2	2	2	2	2	2	3	0	0	0	1	0	1	0	2	1	3	2	2	1	2	3	3	1	0	1	0
1	1	1	123	3	0	1	1.52	21/02/2019 08:34:46	21/02/2019 08:53:51	19.0833	2439866	3	0	0	3	1	2	1	72.7273	31.4782	0	2	1	0	0	0	0	0	1	0	1	1	0	2	1	0	0	0	1	0	0	1	2	0	0	0	0	0	0
1	0	0	1	1	1	0	1.7	22/02/2019 20:52:37	22/02/2019 21:01:18	8.68333	2441085	20	0	1	3	0	3	1	73	25.2595	0	0	0	1	1	2	0	0	0	1	1	1	0	0	1	2	0	0	1	0	0	0	1	0	0	1	0	2	0
1	1	1	123	3	0	0	1.52	21/02/2019 09:55:50	21/02/2019 10:07:05	11.25	2439902	20	0	1	3	1	2	2	62.7273	27.15	1	1	1	1	1	2	0	1	0	1	0	0	0	1	0	0	0	0	2	0	0	0	0	0	2	1	1	1	0
1	1	0	12	2	0	0	1.7	24/02/2019 08:57:29	24/02/2019 09:29:14	31.75	2441852	11	0	1	2	1	2	1	52	17.9931	1	1	1	1	2	1	2	1	2	0	0	0	1	1	0	0	0	2	2	2	0	1	1	1	1	2	0	2	0
1	0	0	1	1	1	0	1.65	19/02/2019 15:03:41	19/02/2019 15:34:24	30.7167	2438751	23	0	1	4	1	1	3			0	0	0	0	0	0	0	0	0	1	0	1	0	1	0	1	0	0	0	0	0	0	0	0	0	0	0	0	0
1	1	0	12	2	0	1	1.92	23/02/2019 03:27:16	23/02/2019 03:37:45	10.4833	2441211	21	0	0	3	1	3	3	73	19.8025	0	3	3	3	1	1	3	3	2	0	0	0	1	0	1	0	3	2	3	2	2	2	3	2	2	3	0	0	0
1	1	0	12	2	0	1	1.82	24/02/2019 06:12:26	24/02/2019 06:43:56	31.5	2441803	13	1	0	2	0	2	1	75	22.6422	0	2	1	1	0	1	1	1	1	0	0	0	2	1	1	0	1	1	1	1	1	2	2	2	2	1	0	1	0
1	1	1	123	3	0	1	1.78	19/02/2019 04:01:55	19/02/2019 04:23:07	21.2	2438288	6	1	0	2	1	1	1	68	21.4619	0	2	1	1	0	1	1	0	2	0	0	1	0	1	0	0	2	1	0	1	2	0	0	1	1	1	0	0	1
1	0	0	1	1	1	1	1.65	21/02/2019 14:21:41	21/02/2019 14:34:40	12.9833	2440280	1	0	1	3	0	3	1	70	25.7117	0	0	0	0	0	0	0	1	2	1	1	1	1	0	0	1	0	0	0	1	0	1	0	1	1	1	0	0	0
1	0	0	1	1	0	0	1.7	24/02/2019 10:05:34	24/02/2019 11:08:32	62.9667	2441877	1	0	1	2	0	3	3	65.9091	22.8059	1	1	0	0	0	0	3	0	0	2	0	0	3	1	0	2	0	0	0	0	0	2	0	0	1	0	1	0	1
1	0	0	1	1	0	0	1.73	22/02/2019 18:15:55	22/02/2019 18:27:13	11.3	2441024	24	1	0	3	0	3	1	60	20.0474	0	1	0	0	0	0	1	0	1	2	1	1	1	0	1	2	0	0	0	2	0	0	1	1	0	1	0	0	0
1	1	1	123	3	0	0	1.76	23/02/2019 14:16:49	23/02/2019 14:35:38	18.8167	2441518	20	0	1	2	1	2	1	61	19.6927	1	1	1	1	0	2	1	2	2	0	1	1	2	1	1	0	0	2	2	1	0	2	2	1	1	0	1	2	0
1	1	1	123	3	0	1	1.89	24/02/2019 06:12:24	24/02/2019 06:44:16	31.8667	2441802	6	1	0	2	1	2	1	80	22.3958	1	1	2	1	2	2	2	2	1	0	0	0	0	1	1	0	0	1	2	1	0	1	2	1	2	1	0	1	0
1	1	1	123	3	1	1	1.52	20/02/2019 05:28:08	20/02/2019 05:44:50	16.7	2439236	13	1	0	3	1	2	1	70.4545	30.4945	1	2	1	0	1	2	2	2	0	0	0	1	0	0	2	1	0	0	1	0	0	0	1	1	1	2	0	0	0
1	0	0	1	1	0	1	1.65	22/02/2019 17:59:53	22/02/2019 18:10:18	10.4167	2441007	24	1	0	3	0	3	1	70	25.7117	0	2	0	1	1	0	0	0	0	1	2	1	0	2	0	0	0	0	0	0	0	0	0	0	0	0	0	0	2
1	0	0	1	1	1	1	1.78	21/02/2019 14:53:10	21/02/2019 15:02:05	8.91667	2440293	6	1	0	3	1	2	1	81	25.565	0	0	0	0	0	0	1	0	0	1	1	1	1	0	0	1	0	0	0	0	0	0	0	0	0	0	1	0	1
1	0	0	1	1	0	1	1.73	24/02/2019 04:59:12	24/02/2019 05:13:02	13.8333	2441779	1	0	1	2	0	3	3	70.9091	23.6924	1	0	0	0	0	1	0	0	0	1	2	1	0	2	0	0	0	0	1	0	0	0	0	0	2	1	1	0	1
1	1	1	123	3	0	1	1.52	19/02/2019 03:52:12	19/02/2019 04:02:27	10.25	2438283	24	1	0	2	1	2	1	56.8182	24.5924	0	0	0	0	0	0	0	1	0	1	2	0	0	1	0	1	0	0	1	0	0	0	1	0	0	1	1	1	1
1	0	0	1	1	1	1	1.75	23/02/2019 04:49:43	23/02/2019 04:58:32	8.81667	2441245	13	1	0	2	0	2	1	78.8636	25.7514	0	1	1	0	1	0	1	0	1	0	0	0	0	2	1	1	1	2	0	1	1	0	0	1	0	2	1	1	1
1	0	0	1	1	0	0	1.82	21/02/2019 12:25:17	21/02/2019 12:36:32	11.25	2440115	1	0	1	3	0	2	1	77	23.246	0	0	0	0	1	0	0	1	0	1	0	2	0	1	0	1	0	0	0	0	0	0	0	0	0	0	1	0	2
1	1	1	123	3	0	1	1.85	21/02/2019 06:33:58	21/02/2019 06:57:40	23.7	2439815	13	1	0	2	1	2	1	72	21.0373	0	1	1	1	1	0	0	0	0	2	2	1	0	0	0	2	0	2	0	0	1	0	1	0	2	2	1	0	1
1	1	1	123	3	0	1	1.8	23/02/2019 17:53:03	23/02/2019 18:10:41	17.6333	2441625	20	0	1	2	1	2	1	65	20.0617	0	1	1	1	2	1	1	2	2	0	0	1	0	0	1	1	0	2	1	0	2	1	1	1	1	2	0	1	0
1	1	1	123	3	0	0	1.72	23/02/2019 12:14:39	23/02/2019 12:23:38	8.98333	2441457	20	0	1	2	1	2	1	52	17.5771	0	1	1	2	1	2	0	0	1	1	0	1	1	1	1	0	1	0	0	1	0	1	2	2	2	1	0	0	0
1	1	1	123	3	0	0	1.87	20/02/2019 18:28:07	20/02/2019 18:48:30	20.3833	2439625	24	1	0	2	1	3	1	73	20.8756	1	2	1	1	1	1	2	2	1	0	1	0	0	0	2	0	1	0	2	0	1	1	1	1	0	1	0	1	0
1	1	1	123	3	0	1	1.83	19/02/2019 01:59:53	19/02/2019 02:08:31	8.63333	2438241	6	1	0	3	1	2	1	75	22.3954	2	0	0	0	1	1	0	2	0	0	2	0	0	2	1	0	0	1	0	0	1	0	0	1	0	1	2	0	0
1	0	0	1	1	0	1	1.75	21/02/2019 13:25:42	21/02/2019 13:34:05	8.38333	2440205	13	1	0	2	1	3	1	75	24.4898	0	3	1	2	1	2	3	3	1	0	0	0	3	0	2	0	3	2	2	3	1	2	2	2	2	2	0	2	0
1	1	0	12	2	0	1	1.86	23/02/2019 04:47:40	23/02/2019 05:07:04	19.4	2441244	24	1	0	3	1	3	2	70	20.2336	0	3	2	3	3	2	0	2	3	0	0	0	3	0	1	0	1	3	2	3	2	2	3	2	2	2	0	3	0
1	1	0	12	2	0	0	1.7	22/02/2019 17:59:25	22/02/2019 18:13:02	13.6167	2441005	11	0	1	1	1	3	1	50	17.301	0	0	1	2	0	0	0	1	0	0	0	0	0	0	0	1	2	1	1	0	2	0	1	1	2	1	0	2	0
1	1	1	123	3	0	0	1.69	20/02/2019 20:25:10	20/02/2019 20:44:30	19.3333	2439672	11	0	1	2	0	2	1	52	18.2066	1	1	1	1	1	2	2	1	0	0	1	1	1	0	1	1	2	0	0	1	1	0	1	0	0	2	1	1	0
1	1	1	123	3	0	0	1.72	23/02/2019 17:12:32	23/02/2019 17:27:56	15.4	2441603	22	0	0	2	1	2	1	60	20.2812	0	1	1	0	2	3	2	1	2	0	0	2	2	1	1	0	2	1	2	1	1	1	2	0	0	1	0	1	0
1	1	0	12	2	0	1	1.89	23/02/2019 05:27:37	23/02/2019 05:36:04	8.45	2441258	13	1	0	3	1	3	2	80	22.3958	0	2	1	1	2	3	3	2	2	0	0	0	1	0	2	0	0	3	2	0	2	1	2	1	2	2	0	3	0
1	0	0	1	1	0	1	1.87	24/02/2019 12:19:37	24/02/2019 12:51:02	31.4167	2441923	6	1	0	2	1	2	1	73	20.8756	0	1	1	1	2	1	2	0	2	0	0	0	1	1	1	1	1	0	2	2	2	1	1	2	2	0	0	2	0
1	1	1	123	3	0	0	1.68	23/02/2019 14:24:55	23/02/2019 14:38:17	13.3667	2441524	1	0	1	2	1	2	1	52	18.424	1	1	0	1	1	0	1	1	2	0	1	0	2	1	0	1	2	0	0	0	0	2	2	0	1	1	0	0	0
1	1	0	12	2	0	1	1.95	23/02/2019 02:02:20	23/02/2019 02:15:48	13.4667	2441174	6	1	0	1	1	2	1	78	20.5128	0	0	0	1	2	1	0	0	0	0	1	0	1	0	1	0	1	0	0	2	0	1	2	2	2	2	0	1	0
1	1	1	123	3	0	1	1.86	22/02/2019 16:39:08	22/02/2019 16:59:37	20.4833	2440896	6	1	0	2	1	2	1	73	21.1007	1	0	2	2	0	1	1	2	1	1	1	2	1	0	0	0	1	1	1	2	0	0	0	0	2	0	0	0	1
1	0	0	1	1	0	0	1.7	24/02/2019 12:20:04	24/02/2019 12:51:28	31.4	2441926	11	0	1	1	1	2	1	45	15.5709	0	2	1	2	1	0	1	1	0	0	0	0	2	1	0	0	1	0	0	1	1	1	2	2	2	0	0	1	0
1	1	0	12	2	0	0	1.72	22/02/2019 04:11:56	22/02/2019 04:34:34	22.6333	2440488	11	0	1	2	1	2	1	45	15.2109	1	0	2	0	2	0	2	2	1	1	0	0	2	0	0	1	0	1	0	2	0	0	2	1	1	1	1	1	0
1	1	0	12	2	0	1	1.78	22/02/2019 17:07:57	22/02/2019 17:23:05	15.1333	2440939	3	0	0	1	1	2	1	64	20.1995	0	1	1	1	2	0	0	0	2	0	1	0	0	1	0	2	0	2	0	0	2	0	2	1	0	1	0	1	0
1	0	0	1	1	1	1	1.75	24/02/2019 02:18:32	24/02/2019 02:37:52	19.3333	2441742	13	1	0	2	0	2	1	69.7727	22.7829	0	0	0	0	1	1	1	0	1	0	0	0	0	0	1	0	1	1	1	1	1	1	1	0	1	0	1	1	0
1	0	0	1	1	0	1	1.93	22/02/2019 18:13:51	22/02/2019 18:22:56	9.08333	2441023	21	0	0	3	1	3	2	68	18.2555	0	1	3	3	2	2	2	1	1	0	0	0	2	0	3	0	2	2	2	3	3	1	3	2	3	2	0	2	0
1	0	0	1	1	1	0	1.73	24/02/2019 03:23:06	24/02/2019 03:44:08	21.0333	2441760	22	0	0	2	0	2	1	64.6364	21.5966	0	0	0	1	1	0	1	1	1	0	0	0	1	1	0	0	1	1	1	0	1	1	1	0	0	1	0	0	2
1	1	1	123	3	0	1	1.88	19/02/2019 16:45:54	19/02/2019 17:12:37	26.7167	2438956	6	1	0	2	1	2	1	75	21.22	0	0	1	1	1	0	1	0	1	0	0	0	1	0	1	0	1	1	0	1	1	0	1	2	1	2	0	2	0
1	1	1	123	3	0	0	1.52	21/02/2019 08:59:37	21/02/2019 09:11:53	12.2667	2439880	20	0	1	2	1	2	1	58.1818	25.1826	0	2	1	1	1	0	2	0	1	1	1	1	1	0	1	0	1	0	1	1	0	2	1	2	0	0	0	1	1
1	1	1	123	3	0	0	1.52	20/02/2019 05:37:09	20/02/2019 05:54:06	16.95	2439238	3	0	0	3	1	2	1	53.6364	23.2152	2	1	2	0	1	2	1	2	0	0	2	0	0	2	0	2	0	1	0	2	0	2	2	1	2	2	0	1	0
1	0	1	13	2	0	1	1.83	21/02/2019 02:45:17	21/02/2019 02:56:52	11.5833	2439768	3	0	0	3	1	2	1	70.4545	21.0381	0	1	1	1	0	0	0	1	2	2	2	2	0	0	1	0	3	0	0	0	0	0	2	0	0	0	2	1	0
1	1	1	123	3	0	1	1.83	18/02/2019 16:49:09	18/02/2019 16:57:22	8.21667	2438073	6	1	0	2	1	2	1	72.7273	21.7168	0	0	0	0	0	0	0	0	2	1	2	0	1	2	1	0	1	2	0	0	0	0	0	0	0	1	2	1	0
1	0	0	1	1	1	1	1.85	22/02/2019 19:17:36	22/02/2019 19:30:21	12.75	2441051	6	1	0	3	0	3	1	83	24.2513	0	0	0	0	1	0	1	0	0	0	0	0	0	1	0	2	0	0	1	1	0	0	0	0	0	0	0	0	1
1	1	1	123	3	0	1	1.83	21/02/2019 04:20:09	21/02/2019 04:38:10	18.0167	2439789	3	0	0	3	1	2	1	72.7273	21.7168	0	1	1	0	0	1	1	1	0	0	2	1	0	2	1	0	0	2	0	1	2	2	2	0	0	2	1	0	1
1	1	1	123	3	0	1	1.52	16/02/2019 04:49:11	16/02/2019 05:04:07	14.9333	2437078	13	1	0	3	1	2	1	67.2727	29.1174	0	2	0	1	0	1	1	0	1	0	2	0	1	1	0	1	1	0	0	1	1	1	0	1	0	0	1	0	0
1	1	1	123	3	0	0	1.68	23/02/2019 04:19:03	23/02/2019 04:37:26	18.3833	2441231	1	0	1	1	0	2	1	50	17.7154	0	1	1	2	2	1	1	0	2	0	0	0	1	1	1	0	1	0	1	1	0	2	2	2	2	2	0	1	0
1	1	1	123	3	1	0	1.7	23/02/2019 16:34:59	23/02/2019 16:51:39	16.6667	2441578	11	0	1	2	1	2	1	52	17.9931	1	2	0	1	2	2	2	1	0	0	1	1	0	1	1	0	2	1	0	1	2	1	2	0	0	1	0	2	0
1	1	1	123	3	0	0	1.52	22/02/2019 06:41:54	22/02/2019 07:00:05	18.1833	2440549	1	0	1	3	1	2	1	56.8182	24.5924	0	0	0	1	1	0	0	0	0	0	2	1	0	1	0	2	0	0	0	0	1	1	2	0	1	1	0	0	0
1	1	1	123	3	0	1	1.52	21/02/2019 08:49:01	21/02/2019 09:06:08	17.1167	2439873	1	0	1	2	1	2	1	64.5455	27.9369	2	0	1	1	0	1	0	2	0	2	2	0	0	0	2	0	0	0	1	0	0	2	2	0	0	0	0	0	0
1	1	1	123	3	0	1	1.83	24/02/2019 02:25:41	24/02/2019 02:35:55	10.2333	2441744	1	0	1	3	1	1	1	80.4545	24.0242	1	0	1	0	0	0	0	0	0	2	1	2	0	0	1	2	0	0	0	0	0	0	0	0	0	0	2	0	1
1	1	1	123	3	0	1	1.52	20/02/2019 06:27:28	20/02/2019 06:45:06	17.6333	2439248	6	1	0	3	1	2	1	72.7273	31.4782	2	2	2	0	1	0	0	2	0	2	0	0	0	2	1	0	0	0	0	0	0	2	2	1	0	2	0	2	0
1	1	1	123	3	0	1	1.78	22/02/2019 18:19:08	22/02/2019 18:32:34	13.4333	2441025	20	0	1	2	1	2	1	67	21.1463	0	0	1	1	2	2	0	1	1	0	0	1	1	0	2	1	0	1	2	0	1	1	0	2	2	2	0	1	0
1	1	1	123	3	0	0	1.52	20/02/2019 04:37:25	20/02/2019 04:56:58	19.55	2439229	20	0	1	3	1	2	2	57.2727	24.7891	1	0	1	0	1	1	0	0	1	2	0	1	0	0	0	1	1	2	0	0	2	0	0	2	0	0	2	2	1
1	0	0	1	1	0	1	1.78	21/02/2019 13:35:51	21/02/2019 13:56:34	20.7167	2440213	24	1	0	2	1	3	2	73	23.04	0	2	3	0	2	3	2	1	2	0	0	0	1	0	2	0	1	2	3	2	2	2	2	2	3	3	0	3	0
1	0	0	1	1	0	1	1.75	24/02/2019 04:35:54	24/02/2019 04:57:30	21.6	2441773	22	0	0	1	0	3	2	72.2727	23.5993	1	0	1	2	0	0	2	1	0	0	2	0	0	2	0	2	3	2	0	0	0	0	0	0	1	2	0	0	2
1	1	1	123	3	0	1	1.83	16/02/2019 04:52:47	16/02/2019 05:07:25	14.6333	2437079	6	1	0	2	1	2	1	69.0909	20.6309	0	0	0	0	0	0	0	0	0	1	1	1	0	1	0	2	0	0	0	0	0	0	0	0	0	0	2	1	1
1	1	1	123	3	0	0	1.52	16/02/2019 09:46:45	16/02/2019 10:06:37	19.8667	2437127	24	1	0	2	1	2	1	59.0909	25.5761	0	0	0	0	0	1	0	0	1	1	1	1	0	0	0	1	1	1	0	1	1	0	1	0	2	1	0	1	1
1	1	0	12	2	0	0	1.75	23/02/2019 02:56:08	23/02/2019 03:09:29	13.35	2441198	24	1	0	2	0	1	1	81.8182	26.7161	0	0	0	0	1	0	1	0	0	0	0	0	0	0	0	0	0	0	0	0	2	0	0	0	2	1	0	3	0
1	1	1	123	3	0	0	1.52	22/02/2019 06:12:26	22/02/2019 06:34:32	22.1	2440540	22	0	0	3	1	2	1	63.6364	27.5434	0	0	1	0	1	0	0	0	1	1	2	1	0	2	0	0	0	1	0	0	1	0	0	2	0	0	0	2	0
1	0	0	1	1	0	0	1.75	23/02/2019 17:27:41	23/02/2019 17:36:03	8.36667	2441613	3	0	0	2	0	3	2	67.7273	22.115	1	2	0	0	0	0	0	1	1	1	1	0	0	0	0	1	2	0	0	1	0	0	1	0	0	0	2	0	2
1	1	1	123	3	0	1	1.83	21/02/2019 11:47:33	21/02/2019 12:06:09	18.6	2440054	6	1	0	2	1	1	1	81.8182	24.4314	2	0	0	1	1	0	0	0	0	1	1	2	1	2	1	1	0	0	0	1	0	0	0	1	1	0	0	0	1
1	1	1	123	3	0	0	1.7	23/02/2019 03:11:12	23/02/2019 03:36:27	25.25	2441204	11	0	1	2	0	2	1	48	16.609	0	1	1	1	2	2	1	0	2	0	0	1	1	1	0	0	1	0	2	1	0	2	1	2	2	1	0	1	0
1	1	0	12	2	0	1	1.77	22/02/2019 17:25:45	22/02/2019 17:40:55	15.1667	2440965	1	0	1	2	1	2	1	65	20.7476	0	1	2	2	2	2	0	1	0	0	0	0	0	1	1	0	3	1	2	0	3	1	1	0	1	1	0	1	0
1	1	1	123	3	0	1	1.88	21/02/2019 12:06:48	21/02/2019 12:22:38	15.8333	2440078	6	1	0	2	1	2	1	72	20.3712	1	1	2	2	0	0	1	1	1	0	0	0	2	1	1	1	0	2	1	0	0	1	0	1	1	1	0	0	0
1	1	1	123	3	0	0	1.75	21/02/2019 10:25:08	21/02/2019 10:47:48	22.6667	2439963	11	0	1	2	1	2	1	50	16.3265	0	0	2	0	2	1	1	0	1	0	0	0	1	1	1	1	2	1	2	0	0	1	0	1	1	1	0	1	0
1	0	0	1	1	1	1	1.85	22/02/2019 17:43:27	22/02/2019 17:53:46	10.3167	2440988	3	0	0	3	0	3	1	83	24.2513	0	0	0	0	0	0	0	0	0	2	0	2	0	0	0	1	0	0	0	1	0	1	0	0	0	0	2	0	1
1	1	0	12	2	0	1	1.88	22/02/2019 04:11:43	22/02/2019 04:34:23	22.6667	2440487	1	0	1	2	1	2	1	71	20.0883	1	1	1	0	0	0	1	2	0	1	0	2	0	1	0	0	0	1	1	0	2	1	1	1	2	0	1	1	0
1	1	1	123	3	0	1	1.52	16/02/2019 05:41:08	16/02/2019 06:20:05	38.95	2437084	22	0	0	2	1	2	1	70.4545	30.4945	0	0	0	0	1	0	1	0	1	1	0	1	1	0	1	2	2	1	2	1	1	0	0	2	0	2	1	1	2
1	1	1	123	3	0	0	1.69	20/02/2019 19:34:42	20/02/2019 19:55:33	20.85	2439645	11	0	1	2	1	2	1	52	18.2066	1	1	1	0	1	0	0	1	0	1	1	1	0	2	1	1	0	1	0	2	0	0	1	0	0	1	1	1	1
1	1	1	123	3	0	0	1.52	19/02/2019 04:14:35	19/02/2019 04:30:41	16.1	2438293	20	0	1	2	1	2	2	56.8182	24.5924	0	0	0	0	0	0	0	0	0	2	1	2	0	2	1	2	0	1	0	1	0	0	0	0	1	0	2	0	1
1	1	1	123	3	0	1	1.87	22/02/2019 15:54:02	22/02/2019 16:13:05	19.05	2440798	6	1	0	2	1	2	1	76	21.7335	1	0	2	1	0	2	0	1	1	1	2	1	2	1	1	1	0	2	1	0	0	0	1	0	0	0	0	0	0
1	1	1	123	3	0	0	1.52	22/02/2019 06:11:39	22/02/2019 06:30:09	18.5	2440539	20	0	1	2	1	1	1	56.8182	24.5924	2	1	1	0	1	1	0	0	0	2	2	2	0	1	1	2	0	0	0	1	1	0	1	1	0	2	2	0	1
1	0	0	1	1	0	0	1.83	24/02/2019 03:41:50	24/02/2019 03:49:55	8.08333	2441763				3	1	2	1	60.4545	18.0521	0	0	0	0	0	0	0	0	0	0	1	2	0	2	0	2	0	0	0	0	1	0	0	0	1	0	0	0	2
1	0	0	1	1	1	0	1.7	24/02/2019 07:47:48	24/02/2019 08:10:54	23.1	2441829	20	0	1	3	0	3	2	61.9091	21.4218	0	0	0	0	0	1	0	0	0	1	2	1	0	0	0	0	0	0	0	0	0	1	0	0	0	0	1	0	1
1	0	0	1	1	1	1	1.78	22/02/2019 21:49:19	22/02/2019 22:03:53	14.5667	2441117	6	1	0	3	0	3	1	81	25.565	0	2	1	1	1	1	1	0	0	1	0	1	0	0	1	1	0	1	0	0	1	0	1	0	0	0	0	0	1
1	0	0	1	1	1	0	1.7	24/02/2019 09:44:05	24/02/2019 10:04:41	20.6	2441872	12	0	1	2	0	2	1	64.5455	22.3341	0	1	0	0	0	1	0	0	1	1	1	1	0	0	0	1	1	1	1	1	0	0	2	0	1	0	1	1	0
1	1	1	123	3	0	1	1.77	21/02/2019 11:32:06	21/02/2019 12:04:18	32.2	2440036	1	0	1	2	1	2	1	65	20.7476	1	1	1	2	2	1	2	1	2	0	0	0	2	0	2	0	1	2	2	2	1	2	2	2	1	1	0	1	0
1	0	0	1	1	0	0	1.7	22/02/2019 09:19:11	22/02/2019 14:20:37	301.433	2440593	6	1	0	2	1	3	2	70.1455	24.2718	0	1	2	1	0	0	0	1	2	0	0	1	0	0	0	0	2	3	0	0	0	0	1	1	1	3	0	0	1
1	1	0	12	2	0	0	1.77	22/02/2019 09:32:24	22/02/2019 09:50:31	18.1167	2440598	11	0	1	2	1	2	1	52	16.598	0	1	1	1	0	0	1	1	2	0	1	0	1	1	0	0	0	2	0	0	0	1	1	0	0	1	0	0	0
1	0	0	1	1	0	1	1.85	21/02/2019 12:30:31	21/02/2019 12:55:50	25.3167	2440122	3	0	0	3	0	3	1	83	24.2513	0	0	0	0	0	0	0	0	0	2	1	1	0	2	0	0	2	1	0	0	1	0	1	2	0	0	1	0	1
1	1	1	123	3	0	1	1.8	20/02/2019 18:52:17	20/02/2019 19:30:30	38.2167	2439640	20	0	1	1	0	2	1	67	20.679	1	0	0	2	2	0	1	2	1	1	0	0	1	0	2	1	2	2	0	0	2	1	0	1	0	1	0	2	0
1	1	1	123	3	0	0	1.52	16/02/2019 10:25:34	16/02/2019 10:40:44	15.1667	2437149	6	1	0	2	1	2	1	62.7273	27.15	0	0	0	0	1	0	0	0	0	2	2	2	0	0	1	1	0	1	1	1	0	0	0	0	1	0	0	0	2
1	1	1	123	3	0	0	1.79	20/02/2019 03:46:07	20/02/2019 04:12:32	26.4167	2439215	24	1	0	2	1	1	1	60	18.726	1	0	1	0	0	0	0	0	1	0	0	0	0	0	1	1	0	1	2	0	0	0	0	1	1	1	0	1	1
1	1	1	123	3	0	0	1.77	23/02/2019 09:42:22	23/02/2019 09:56:56	14.5667	2441386	22	0	0	2	1	2	1	62	19.79	0	1	1	1	0	2	3	0	2	1	1	1	0	1	1	0	1	0	0	2	2	2	1	2	1	1	0	1	0
1	1	1	123	3	0	1	1.89	19/02/2019 15:39:54	19/02/2019 16:15:03	35.15	2438858	24	1	0	2	1	2	1	75	20.9961	0	1	1	2	1	0	2	2	0	0	0	1	1	0	1	0	1	1	1	2	0	0	1	0	2	1	0	1	0
1	1	1	123	3	0	0	1.52	21/02/2019 05:07:56	21/02/2019 05:18:27	10.5167	2439807	1	0	1	2	1	3	2	60	25.9695	0	0	0	0	0	0	0	0	0	1	1	1	0	2	0	2	0	1	0	0	0	0	0	1	0	0	2	0	2
1	1	0	12	2	0	0	1.69	22/02/2019 13:54:40	22/02/2019 14:14:41	20.0167	2440736	20	0	1	2	0	2	1	53	18.5568	1	0	2	1	1	1	0	1	1	1	0	1	0	1	2	1	1	0	0	0	2	0	1	0	2	2	0	0	1
1	1	1	123	3	0	1	1.87	21/02/2019 08:39:42	21/02/2019 08:59:10	19.4667	2439869	6	1	0	3	1	3	1	76	21.7335	1	1	0	2	0	0	2	2	1	0	0	0	1	0	2	0	1	0	1	1	1	0	0	1	2	1	0	2	0
1	1	0	12	2	0	0	1.77	22/02/2019 16:15:01	22/02/2019 16:36:46	21.75	2440844	11	0	1	2	1	2	1	54	17.2364	1	1	1	0	0	1	1	1	2	1	0	1	0	1	1	0	2	0	0	1	0	1	0	0	1	0	0	1	1
1	1	1	123	3	0	1	1.83	21/02/2019 02:23:08	21/02/2019 02:51:25	28.2833	2439767	6	1	0	3	1	2	2	81.8182	24.4314	2	2	0	0	1	0	0	2	0	0	1	2	0	2	0	2	0	0	0	0	0	0	0	1	2	0	0	0	2
1	1	1	123	3	0	0	1.72	20/02/2019 19:34:54	20/02/2019 19:55:59	21.0833	2439648	11	0	1	2	0	3	1	56	18.9292	1	1	0	1	1	0	0	2	0	0	0	2	1	0	1	0	0	1	0	0	1	0	2	0	0	0	0	1	1
1	0	0	1	1	1	0	1.75	24/02/2019 09:35:17	24/02/2019 09:49:21	14.0667	2441870	22	0	0	2	0	2	1	66.8182	21.8182	0	0	1	1	1	1	0	0	0	0	1	1	0	0	0	0	1	1	0	1	1	0	0	0	1	1	1	0	1
1	0	0	1	1	1	1	1.7	22/02/2019 17:19:32	22/02/2019 17:29:15	9.71667	2440960	6	1	0	3	1	2	1	73	25.2595	0	0	0	0	0	0	0	0	0	1	1	2	0	0	0	2	0	0	0	0	0	0	0	0	0	0	0	0	0
1	1	0	12	2	0	1	1.82	23/02/2019 11:00:10	23/02/2019 11:20:53	20.7167	2441411	22	0	0	2	1	2	1	72	21.7365	0	2	1	1	0	2	1	2	0	0	0	1	0	1	1	0	0	0	2	0	2	2	2	0	1	0	0	0	0
1	0	0	1	1	0	1	1.73	23/02/2019 02:39:20	23/02/2019 03:08:33	29.2167	2441192	13	1	0	1	1	1	1	65.9091	22.0218	1	0	1	0	0	1	0	0	2	1	1	0	2	1	0	0	0	2	2	2	1	1	1	1	0	0	0	2	0
1	0	0	1	1	0	0	1.7	24/02/2019 09:17:37	24/02/2019 09:28:47	11.1667	2441860	3	0	0	2	0	3	1	57	19.7232	1	1	1	1	1	1	1	1	1	1	1	0	1	0	1	0	1	1	0	1	1	1	0	1	1	1	0	1	0
1	1	1	123	3	1	1	1.52	21/02/2019 01:57:59	21/02/2019 02:12:51	14.8667	2439763	13	1	0	3	1	2	1	67.2727	29.1174	0	1	0	0	1	1	0	1	2	1	0	1	0	2	0	1	0	2	2	1	0	1	2	0	1	1	1	0	1
1	1	0	12	2	0	0	1.78	23/02/2019 02:33:36	23/02/2019 02:47:27	13.85	2441189	22	0	0	1	1	3	1	65	20.5151	0	1	1	1	1	0	1	0	1	1	1	0	1	0	2	0	1	0	2	1	3	1	0	2	2	1	0	2	0
1	0	0	1	1	1	1	1.85	22/02/2019 16:39:56	22/02/2019 16:51:12	11.2667	2440893	6	1	0	3	0	3	1	83	24.2513	0	0	1	0	0	0	0	1	0	0	2	2	0	2	0	1	0	0	0	0	0	0	0	1	0	1	1	0	2
1	1	1	123	3	0	0	1.73	20/02/2019 20:54:04	20/02/2019 21:17:24	23.3333	2439689	20	0	1	2	1	3	1	54	18.0427	1	1	1	0	0	0	0	1	0	2	0	0	0	1	0	1	0	0	1	0	1	0	1	0	0	0	0	0	1
1	1	1	123	3	1	0	1.83	20/02/2019 06:45:37	20/02/2019 07:05:53	20.2667	2439252	24	1	0	3	1	2	1	62.7273	18.7307	2	0	2	0	1	1	0	2	2	0	2	2	0	2	0	0	0	2	2	1	2	1	2	1	1	0	0	0	1
1	1	1	123	3	0	1	1.73	20/02/2019 20:25:13	20/02/2019 20:44:50	19.6167	2439673	5	1	0	2	1	2	1	65	21.7181	0	1	0	1	2	0	0	0	0	0	0	0	0	1	0	1	2	0	0	2	1	2	1	0	0	1	1	2	0
1	0	0	1	1	0	1	1.85	21/02/2019 13:58:12	21/02/2019 14:08:36	10.4	2440257	6	1	0	3	1	3	2	65	18.992	0	3	3	2	2	1	1	2	1	0	0	0	2	0	3	0	2	1	3	3	3	3	3	3	2	2	0	2	0
1	0	0	1	1	0	0	1.61	04/02/2019 11:49:27	04/02/2019 12:14:13	24.7667	2429580	23	0	1	1	0	1	3	52	20.061	0	0	0	0	0	0	0	0	0	0	0	0	0	0	0	0	0	0	0	0	0	0	0	0	0	0	0	0	1
1	1	1	123	3	0	1	1.83	22/02/2019 06:48:54	22/02/2019 07:05:35	16.6833	2440551	6	1	0	3	1	2	1	81.8182	24.4314	1	0	1	0	1	0	1	2	0	1	1	1	0	0	0	2	1	0	0	0	0	0	1	0	1	0	0	1	0
1	1	1	123	3	0	0	1.73	21/02/2019 07:49:23	21/02/2019 08:12:17	22.9	2439834	11	0	1	2	1	2	1	48	16.038	1	1	0	0	0	0	0	1	1	0	1	1	1	2	1	1	0	0	1	0	0	0	0	1	0	1	1	0	1
1	1	0	12	2	0	1	1.75	22/02/2019 18:19:51	22/02/2019 18:32:53	13.0333	2441027	3	0	0	2	1	2	1	60	19.5918	0	0	0	1	1	2	0	0	0	0	0	0	2	0	1	1	0	1	0	1	0	1	0	2	2	2	0	1	0
1	1	1	123	3	0	1	1.77	23/02/2019 16:36:06	23/02/2019 16:51:47	15.6833	2441582	22	0	0	2	1	2	1	68	21.7051	0	2	1	1	2	2	1	0	0	1	1	2	2	1	2	0	1	1	2	2	1	1	1	2	0	1	0	3	0
1	0	0	1	1	0	0	1.52	07/02/2019 12:48:44	07/02/2019 13:21:41	32.95	2432041	20	0	1	4	1	2	2	65	28.1337	1	0	3	1	0	0	0	1	0	2	1	0	0	1	0	0	2	0	0	0	0	0	0	0	0	0	1	0	2
1	0	0	1	1	0	0	1.71	09/02/2019 13:28:48	11/02/2019 21:01:44	3332.93	2433557	20	0	1	2	1	2	2	64	21.8871	0	1	0	2	1	1	2	0	2	1	1	2	0	2	1	1	1	0	0	0	0	0	0	0	0	0	2	0	1
1	1	1	123	3	0	0	1.75	22/02/2019 16:39:28	22/02/2019 16:59:13	19.75	2440900	20	0	1	3	1	2	1	53	17.3061	0	0	2	2	0	2	0	0	2	1	0	1	2	1	0	0	0	0	0	0	0	0	0	2	2	0	0	1	0
1	1	1	123	3	0	1	1.89	21/02/2019 10:24:50	21/02/2019 10:49:42	24.8667	2439961	6	1	0	2	1	3	1	73	20.4362	1	1	1	0	0	1	0	1	0	1	0	1	2	0	0	1	1	1	1	0	0	2	0	0	0	2	0	2	0
1	1	0	12	1	0	0	1.63	15/02/2019 16:51:41	15/02/2019 17:14:34	22.8833	2436898	23	0	1	2	0	2	3	52	19.5717	0	0	0	0	0	0	0	1	0	2	1	1	0	1	0	1	0	0	0	0	0	0	0	0	0	0	2	1	2
1	1	1	123	3	0	1	1.75	20/02/2019 17:44:00	20/02/2019 17:52:13	8.21667	2439602	13	1	0	3	1	2	2	64.5455	21.0761	2	0	0	0	1	1	0	2	1	1	2	0	1	0	1	1	1	0	1	0	0	0	0	2	0	1	1	1	0
1	0	0	1	1	0	0	1.68	08/02/2019 08:39:38	08/02/2019 09:08:45	29.1167	2432454	20	0	1	3	0	2	3	60	21.2585	1	2	3	1	1	1	3	1	0	2	1	2	0	2	0	2	1	0	1	0	1	0	0	0	0	0	0	0	0
1	0	0	1	1	0	0	1.7	24/02/2019 11:41:42	24/02/2019 11:50:19	8.61667	2441913	22	0	0	2	1	3	2	66.8182	23.1205	2	0	0	0	0	0	0	0	0	2	1	2	0	1	0	2	0	0	1	0	0	0	0	0	0	0	2	0	1
1	1	1	123	3	0	1	1.84	24/02/2019 08:20:55	24/02/2019 08:33:05	12.1667	2441839	13	1	0	3	1	3	3	68	20.0851	0	0	0	0	1	3	2	1	1	1	2	2	2	0	1	0	0	0	0	0	2	1	1	0	0	0	1	0	0
1	1	1	123	3	0	1	1.72	20/02/2019 16:47:27	20/02/2019 17:05:04	17.6167	2439574	7	0	1	2	1	2	1	70	23.6614	0	1	1	1	1	0	1	0	2	1	0	0	1	0	1	0	2	2	2	0	2	1	2	1	0	2	0	1	0
1	1	1	123	3	0	1	1.83	20/02/2019 07:18:58	20/02/2019 07:44:01	25.05	2439261	6	1	0	2	1	2	1	81.8182	24.4314	2	0	0	0	1	1	1	0	0	2	1	1	0	1	0	1	2	1	0	0	1	0	1	1	0	1	0	0	0
1	1	1	123	3	0	0	1.52	20/02/2019 03:08:11	20/02/2019 03:34:33	26.3667	2439211	20	0	1	3	1	1	2	60	25.9695	2	2	0	0	1	0	0	2	0	0	0	1	0	1	0	1	0	0	0	0	0	1	1	1	0	1	0	1	1
1	1	1	123	3	0	0	1.7	19/02/2019 10:41:57	19/02/2019 11:05:00	23.05	2438427	11	0	1	1	0	1	1	46	15.917	1	0	0	0	0	0	0	1	1	1	0	0	0	1	0	1	0	1	1	0	0	0	0	0	0	1	1	1	1
1	1	1	123	3	0	0	1.52	21/02/2019 07:55:53	21/02/2019 08:18:44	22.85	2439840	22	0	0	2	1	1	1	57.2727	24.7891	0	1	1	0	0	2	2	0	2	0	2	1	0	2	0	0	0	0	0	1	0	0	0	2	2	0	1	0	2
1	0	0	1	1	1	1	1.7	21/02/2019 14:36:08	21/02/2019 14:46:49	10.6833	2440287	6	1	0	2	0	3	1	73	25.2595	0	0	1	1	0	0	1	1	0	1	0	1	0	1	0	2	0	0	1	0	0	0	0	0	1	0	1	0	0
1	1	1	123	3	0	1	1.82	23/02/2019 16:54:29	23/02/2019 17:09:30	15.0167	2441591	6	1	0	2	1	2	1	75	22.6422	1	2	1	1	1	2	1	1	0	0	0	1	2	0	2	0	2	1	1	2	1	1	1	0	1	2	0	2	0
1	0	0	1	1	0	0	1.65	21/02/2019 07:20:21	21/02/2019 07:41:06	20.75	2439824	22	0	0	2	1	2	2	56.8182	20.8699	0	0	0	0	0	0	0	0	0	0	0	0	0	0	0	0	0	0	0	0	0	0	0	0	1	0	1	1	0
1	1	1	123	3	0	0	1.83	21/02/2019 09:40:45	21/02/2019 09:55:15	14.5	2439890	20	0	1	3	1	2	1	64.5455	19.2736	1	0	0	0	1	1	0	0	0	0	0	0	2	2	0	1	1	0	0	0	0	0	0	0	0	1	0	2	0
1	1	1	123	3	0	0	1.52	20/02/2019 03:34:48	20/02/2019 03:43:26	8.63333	2439212	22	0	0	3	1	2	1	56.3636	24.3956	2	2	1	2	0	0	0	2	0	2	2	0	0	0	0	0	0	0	0	1	0	0	0	1	1	0	0	0	0
1	1	1	123	3	0	1	1.83	21/02/2019 08:53:46	21/02/2019 09:07:53	14.1167	2439879	6	1	0	2	1	1	1	84.0909	25.11	2	0	0	0	0	0	0	0	0	1	2	0	0	2	0	1	1	0	0	0	0	0	1	0	0	0	2	0	1
1	1	0	12	2	0	1	1.88	23/02/2019 02:33:39	23/02/2019 02:47:36	13.95	2441190	22	0	0	1	1	2	1	75	21.22	0	1	1	1	1	1	1	1	1	0	0	1	2	0	0	0	2	1	1	0	1	1	2	0	2	2	0	1	0
1	1	1	123	3	0	1	1.83	22/02/2019 07:06:49	22/02/2019 07:26:56	20.1167	2440560	6	1	0	2	1	1	1	84.0909	25.11	2	2	1	1	1	0	0	0	0	1	2	2	2	2	1	0	0	0	0	0	1	0	0	1	1	1	1	0	1
1	1	1	123	3	0	1	1.83	19/02/2019 02:09:02	19/02/2019 02:20:47	11.75	2438244	20	0	1	3	1	2	1	69.5455	20.7667	2	0	0	2	1	2	0	2	0	1	2	0	0	1	0	2	0	0	1	1	0	2	1	1	0	0	0	0	2
1	1	1	123	3	0	1	1.83	21/02/2019 09:40:38	21/02/2019 10:12:52	32.2333	2439912	6	1	0	3	1	2	2	90	26.8745	1	0	0	1	1	1	0	0	0	0	1	1	0	1	0	1	1	0	0	1	1	2	1	0	0	0	1	2	1
1	0	0	1	1	1	0	1.68	24/02/2019 02:48:51	24/02/2019 02:59:45	10.9	2441749	3	0	0	2	0	2	1	56.1364	19.8896	0	1	1	0	1	2	1	1	1	0	0	0	1	0	1	0	2	0	1	1	1	1	1	0	1	1	0	0	1
1	0	0	1	1	1	0	1.7	22/02/2019 18:37:55	22/02/2019 19:02:38	24.7167	2441038	6	1	0	3	1	3	1	73	25.2595	0	0	2	2	0	0	0	0	0	1	0	0	0	0	2	1	2	0	0	0	0	0	0	1	0	0	1	0	0
1	0	0	1	1	1	0	1.88	23/02/2019 10:11:35	23/02/2019 10:25:23	13.8	2441401	6	1	0	3	0	2	1	83.4091	23.5992	0	0	0	0	0	1	1	0	0	0	0	0	1	2	0	0	0	1	1	1	1	1	0	1	0	1	1	0	1
1	0	0	1	1	0	1	1.7	22/02/2019 15:29:29	22/02/2019 15:48:21	18.8667	2440786	13	1	0	1	1	1	1	63.6364	22.0195	1	0	1	0	0	1	0	1	2	1	1	0	2	1	0	0	0	2	2	2	1	1	1	1	0	0	0	2	0
1	0	0	1	1	0	0	1.73	23/02/2019 16:41:40	23/02/2019 16:50:46	9.1	2441585	22	0	0	2	1	3	2	72.7273	24.2999	2	0	0	1	0	3	0	2	0	0	1	1	0	0	0	1	0	1	0	0	3	0	0	0	0	0	1	1	1
1	0	0	1	1	1	0	1.73	22/02/2019 20:58:01	22/02/2019 21:07:11	9.16667	2441087	24	1	0	3	1	3	1	80	26.7299	0	0	0	2	1	2	1	1	0	0	1	1	0	1	0	0	1	0	0	0	0	0	0	0	1	2	1	1	0
1	1	1	123	3	0	1	1.87	23/02/2019 07:35:30	23/02/2019 07:51:29	15.9833	2441300	6	1	0	2	1	2	1	75	21.4476	0	1	2	1	0	2	2	1	2	0	1	0	0	1	1	0	2	1	1	2	2	1	2	0	2	2	0	1	0
1	1	1	123	3	0	1	1.83	21/02/2019 09:37:46	21/02/2019 09:52:33	14.7833	2439909	6	1	0	2	1	1	1	84.0909	25.11	2	0	0	0	0	0	2	0	1	1	1	2	0	1	0	0	0	0	0	0	0	0	0	1	2	1	2	0	0
1	0	0	1	1	0	0	1.7	24/02/2019 10:19:02	24/02/2019 10:34:38	15.6	2441879	11	0	1	2	1	2	1	46	15.917	0	1	1	1	0	2	1	0	2	0	0	1	1	1	1	0	1	0	0	2	2	1	1	2	2	0	0	2	0
1	1	1	123	3	0	1	1.95	23/02/2019 17:31:41	23/02/2019 17:49:10	17.4833	2441616	6	1	0	2	1	2	2	80	21.0388	0	0	2	1	0	2	1	1	1	0	0	0	1	0	2	1	2	1	2	1	0	1	2	0	1	2	0	1	0
1	1	1	123	3	0	1	1.89	20/02/2019 18:52:09	20/02/2019 19:30:12	38.05	2439636	6	1	0	2	1	2	1	75	20.9961	1	1	0	0	1	2	0	1	2	0	0	0	0	0	1	1	2	0	1	1	1	0	0	1	0	2	0	0	0
1	1	1	123	3	0	0	1.75	23/02/2019 17:31:39	23/02/2019 17:49:01	17.3667	2441615	20	0	1	2	1	2	1	56	18.2857	0	2	1	1	1	1	1	0	0	0	1	0	0	1	1	0	0	1	1	2	2	2	3	2	1	2	0	1	0
1	1	1	123	3	0	1	1.77	19/02/2019 05:40:48	19/02/2019 06:04:38	23.8333	2438309	1	0	1	2	0	2	1	64	20.4284	0	0	2	1	1	2	0	0	1	0	0	0	0	2	0	1	1	1	0	0	0	1	1	0	0	0	0	1	0
1	0	0	1	1	0	0	1.65	24/02/2019 00:01:24	24/02/2019 00:34:34	33.1667	2441713	19	1	0	2	0	1	1	59.0909	21.7046	0	0	0	0	2	0	0	0	0	0	0	0	0	2	0	2	0	0	0	0	0	0	3	0	1	0	0	0	2
1	1	1	123	3	0	1	1.78	21/02/2019 09:00:58	21/02/2019 09:24:09	23.1833	2439884	2	0	0	2	1	2	1	70	22.0932	1	0	0	0	0	1	0	1	1	1	0	0	0	2	0	1	0	1	0	0	0	0	0	0	1	1	1	0	1
1	0	0	1	1	1	0	1.68	22/02/2019 18:33:06	22/02/2019 18:42:35	9.48333	2441037	3	0	0	3	0	3	1	72	25.5102	0	0	0	1	0	0	0	1	0	1	0	2	1	1	2	0	1	0	0	0	0	1	1	0	1	0	0	0	0
1	1	1	123	3	0	0	1.75	23/02/2019 17:53:00	23/02/2019 18:11:04	18.0667	2441624	22	0	0	2	1	2	1	60	19.5918	1	1	1	1	1	2	1	2	2	1	0	1	0	1	1	1	0	2	1	0	2	1	1	1	0	0	0	0	0
1	1	1	123	3	0	1	1.83	20/02/2019 17:43:58	20/02/2019 17:58:59	15.0167	2439604	6	1	0	3	1	2	1	76.3636	22.8026	0	0	0	0	2	2	1	1	0	0	1	1	1	0	0	2	0	0	0	0	0	1	0	1	1	1	0	0	0
1	1	1	123	3	0	1	1.52	23/02/2019 13:26:27	23/02/2019 13:34:39	8.2	2441484				2	1	2	1	81.3636	35.2163	1	0	0	0	0	0	0	0	0	1	0	2	0	1	0	2	0	0	1	0	1	1	0	0	0	1	2	0	2
1	1	1	123	3	0	0	1.7	23/02/2019 04:19:02	23/02/2019 04:37:16	18.2333	2441230	11	0	1	2	1	2	1	48	16.609	0	1	1	1	0	2	1	0	2	0	0	1	1	0	0	0	1	0	0	1	0	1	2	2	2	1	0	1	0
1	0	0	1	1	1	0	1.7	24/02/2019 03:00:40	24/02/2019 03:21:19	20.65	2441753	10	0	1	2	0	2	1	62	21.4533	0	1	0	0	1	1	0	1	1	1	1	1	1	0	0	0	0	0	0	0	0	1	0	0	0	0	1	0	0
1	1	0	12	2	0	1	1.88	23/02/2019 02:00:08	23/02/2019 02:15:03	14.9167	2441171	24	1	0	2	1	2	1	75	21.22	0	0	1	1	2	2	2	0	1	0	0	0	0	1	1	0	1	0	2	1	2	2	2	2	0	2	0	1	1
1	1	1	123	3	0	0	1.52	21/02/2019 08:04:59	21/02/2019 08:34:14	29.25	2439848	1	0	1	2	1	2	2	59.0909	25.5761	0	0	1	1	1	1	1	1	1	0	0	0	1	0	1	1	0	2	0	0	0	1	0	0	1	1	0	2	1
1	1	1	123	3	0	0	1.52	22/02/2019 13:42:23	22/02/2019 13:53:07	10.7333	2440733	24	1	0	3	1	2	1	64.5455	27.9369	0	1	1	0	0	0	1	0	1	2	0	2	1	0	1	2	2	0	0	0	0	1	1	0	0	0	2	0	1
1	1	1	123	3	0	0	1.52	22/02/2019 05:48:15	22/02/2019 06:03:30	15.25	2440531	20	0	1	2	1	1	1	54.5455	23.6087	2	0	1	0	1	0	0	0	0	1	1	1	0	2	1	1	0	1	0	0	0	0	0	1	0	0	1	0	1
1	1	1	123	3	0	1	1.75	23/02/2019 09:41:49	23/02/2019 09:57:06	15.2833	2441385	1	0	1	2	1	2	1	68	22.2041	0	1	1	1	2	0	1	0	1	0	0	0	1	1	1	0	0	2	1	1	0	1	2	1	0	0	1	2	0
1	1	1	123	3	0	0	1.8	24/02/2019 07:52:35	24/02/2019 08:09:59	17.4	2441831	20	0	1	2	1	2	1	53	16.358	1	2	1	0	1	2	1	2	0	0	1	1	1	0	1	0	0	1	2	1	0	1	2	1	0	1	0	1	0
1	1	1	123	3	0	1	1.83	22/02/2019 07:21:42	22/02/2019 07:42:51	21.15	2440563	20	0	1	3	1	2	1	70.4545	21.0381	0	0	1	1	1	0	1	0	1	2	2	0	1	1	0	1	0	1	0	1	0	2	0	0	0	0	0	0	2
1	1	1	123	3	0	0	1.52	22/02/2019 06:05:59	22/02/2019 06:28:21	22.3667	2440537	1	0	1	3	1	2	1	64.5455	27.9369	0	2	0	0	0	0	0	0	0	0	1	0	0	0	1	1	0	0	0	0	0	1	1	0	0	1	0	1	0
1	1	1	123	3	0	1	1.52	21/02/2019 04:49:21	21/02/2019 05:02:45	13.4	2439801	1	0	1	3	1	3	2	60	25.9695	0	0	1	0	0	0	0	0	0	2	0	1	0	1	0	1	0	1	0	0	1	0	1	0	0	0	2	0	2
1	1	1	123	3	0	1	1.52	16/02/2019 06:34:23	16/02/2019 06:46:06	11.7167	2437085	13	1	0	3	1	2	1	69.0909	29.9043	0	0	1	1	0	0	0	0	2	1	0	1	1	1	0	2	2	1	1	0	0	0	0	0	1	0	0	1	1
1	1	1	123	3	0	0	1.52	19/02/2019 04:55:17	19/02/2019 05:14:42	19.4167	2438305	6	1	0	3	1	3	2	57.7273	24.9858	0	0	0	0	0	0	0	0	0	2	0	1	0	2	0	2	0	0	0	0	0	0	0	0	1	1	1	0	2
1	1	1	123	3	0	1	1.52	21/02/2019 03:47:20	21/02/2019 04:04:56	17.6	2439781	13	1	0	3	1	2	1	67.2727	29.1174	0	0	1	0	0	1	0	1	0	1	0	0	0	1	0	1	0	0	0	2	0	0	0	2	0	2	1	0	2
1	1	0	12	2	0	0	1.7	23/02/2019 04:19:06	23/02/2019 04:37:36	18.5	2441232	20	0	1	2	0	2	1	62	21.4533	0	1	2	1	1	1	1	0	1	0	0	1	1	1	1	1	1	0	0	0	0	2	1	2	2	1	0	0	0
1	0	0	1	1	1	0	1.65	22/02/2019 16:38:46	22/02/2019 17:02:58	24.2	2440897	10	0	1	2	1	1	1	58.2727	21.4041	0	0	0	0	0	1	1	0	0	1	1	1	1	0	1	2	0	0	0	1	0	2	0	0	0	0	1	0	1
1	1	0	12	2	0	1	1.75	22/02/2019 17:43:16	22/02/2019 17:56:52	13.6	2440984	13	1	0	2	1	2	1	64	20.898	0	1	1	1	2	0	0	2	2	0	1	0	2	1	0	0	2	0	0	1	1	0	1	0	2	0	0	1	0
1	0	0	1	1	0	1	1.75	24/02/2019 11:02:21	24/02/2019 11:25:19	22.9667	2441890	22	0	0	1	1	2	1	62	20.2449	0	2	2	1	0	1	1	0	0	0	0	0	1	0	0	0	1	0	2	1	2	1	2	2	2	0	0	1	0
1	1	1	123	3	0	0	1.52	22/02/2019 06:58:17	22/02/2019 07:19:49	21.5333	2440555	20	0	1	2	1	2	1	54.5455	23.6087	1	0	1	0	1	0	1	0	0	2	0	0	0	0	1	2	1	0	0	0	1	0	0	0	1	0	1	0	0
1	1	1	123	3	0	1	1.7	21/02/2019 09:26:56	21/02/2019 09:53:09	26.2167	2439897	7	0	1	2	1	2	1	70	24.2215	1	0	1	1	1	0	0	1	0	0	1	0	1	0	0	1	1	1	0	0	1	0	0	2	0	1	0	1	1
1	1	1	123	3	0	1	1.83	22/02/2019 04:35:07	22/02/2019 04:43:42	8.58333	2440491	20	0	1	2	1	1	1	75.4545	22.5311	1	0	1	1	0	0	2	0	0	0	2	1	0	0	0	0	2	0	0	0	0	0	1	0	1	1	0	2	1
1	1	1	123	3	0	0	1.52	20/02/2019 08:23:40	20/02/2019 08:46:03	22.3833	2439280	20	0	1	2	1	1	1	56.8182	24.5924	2	0	0	0	1	0	0	0	0	1	1	1	0	2	0	1	0	0	0	0	0	1	0	0	0	0	2	0	2
1	1	1	123	3	0	1	1.83	19/02/2019 00:52:11	19/02/2019 01:16:46	24.5833	2438224	6	1	0	3	1	2	2	73.6364	21.9882	1	2	0	0	2	0	1	2	1	0	0	0	0	2	0	0	0	0	0	0	0	2	0	1	0	1	1	2	2
1	0	0	1	1	0	1	1.9	22/02/2019 15:46:08	22/02/2019 15:55:35	9.45	2440795	6	1	0	3	1	3	2	65	18.0055	0	3	2	3	2	3	3	2	1	0	0	0	3	0	1	0	1	3	3	2	2	3	3	2	2	3	0	3	0
1	1	1	123	3	0	1	1.73	21/02/2019 07:27:24	21/02/2019 07:46:45	19.35	2439829	13	1	0	2	1	2	1	65	21.7181	1	0	0	0	1	0	0	0	1	0	2	1	0	1	0	1	0	0	0	1	1	1	0	1	0	0	1	0	2
1	1	1	123	3	0	0	1.52	21/02/2019 09:55:47	21/02/2019 10:19:32	23.75	2439924	1	0	1	3	1	2	1	57.2727	24.7891	0	0	2	0	2	1	1	0	1	2	0	2	2	1	2	0	0	0	1	1	1	1	1	0	0	0	1	0	1
1	1	1	123	3	0	0	1.72	23/02/2019 15:15:59	23/02/2019 16:02:16	46.2833	2441555	11	0	1	2	1	2	1	48	16.225	1	0	1	2	1	2	1	0	2	1	0	1	1	1	0	1	0	0	0	1	0	2	1	2	1	1	0	2	0
1	1	1	123	3	0	0	1.73	19/02/2019 01:46:00	19/02/2019 02:13:25	27.4167	2438236	20	0	1	4	1	1	1	52	17.3745	0	0	0	0	1	0	0	0	0	1	2	0	0	0	0	1	0	1	0	2	1	1	1	0	1	0	1	1	0
1	1	1	123	3	0	1	1.83	19/02/2019 03:44:37	19/02/2019 03:58:48	14.1833	2438281	22	0	0	2	1	2	1	65	19.4094	2	1	1	1	1	1	0	2	0	2	1	1	1	2	0	2	1	0	0	0	0	2	1	1	0	1	0	0	2
1	1	1	123	3	0	1	1.86	19/02/2019 16:46:52	19/02/2019 17:12:49	25.95	2438961	1	0	1	1	1	2	1	62	17.9211	1	0	1	2	1	0	1	2	2	0	0	0	0	0	1	0	1	2	2	1	1	1	0	1	0	1	0	2	0
1	1	1	123	3	0	1	1.85	23/02/2019 14:42:20	23/02/2019 14:59:37	17.2833	2441537	24	1	0	2	1	2	1	73	21.3294	0	1	1	1	0	2	2	0	1	0	0	1	0	1	0	0	1	0	1	1	2	1	1	2	2	1	0	2	0
1	0	1	13	2	0	1	1.83	22/02/2019 05:14:02	22/02/2019 05:34:09	20.1167	2440515	6	1	0	2	1	1	1	81.8182	24.4314	2	0	1	2	1	0	1	0	0	2	1	1	1	1	0	2	0	0	0	1	0	1	0	1	1	1	0	0	2
1	1	1	123	3	0	0	1.52	22/02/2019 05:45:12	22/02/2019 06:05:36	20.4	2440530	3	0	0	3	1	2	1	66.3636	28.7239	0	0	0	0	0	2	0	0	0	0	0	2	0	1	0	0	1	0	0	0	0	0	0	0	0	1	1	0	2
1	1	1	123	3	0	1	1.72	21/02/2019 07:27:26	21/02/2019 07:46:54	19.4667	2439830	7	0	1	2	1	2	1	70	23.6614	1	1	0	0	0	1	0	1	0	1	2	1	0	1	0	1	0	0	2	0	0	0	0	1	0	0	0	0	1
1	0	0	1	1	1	1	1.68	21/02/2019 14:29:04	21/02/2019 14:41:47	12.7167	2440284	3	0	0	3	0	2	1	72	25.5102	0	0	0	0	0	0	0	1	0	1	1	1	1	0	0	0	0	0	0	1	1	1	0	1	1	0	0	0	2
1	0	0	1	1	1	1	1.75	24/02/2019 09:29:42	24/02/2019 09:41:35	11.8833	2441869	13	1	0	2	0	2	1	81.5909	26.6419	0	1	0	1	1	0	1	0	0	0	0	0	0	1	0	1	1	0	0	1	1	0	0	1	1	1	0	0	0
1	1	1	123	3	0	0	1.52	22/02/2019 11:30:18	22/02/2019 11:38:20	8.03333	2440649	22	0	0	3	1	2	1	62.7273	27.15	0	1	0	1	0	0	0	0	0	0	1	0	0	0	0	0	0	1	0	1	1	1	2	0	0	0	2	0	2
1	1	1	123	3	0	1	1.89	19/02/2019 14:20:19	19/02/2019 14:48:07	27.8	2438709	6	1	0	2	1	2	1	75	20.9961	0	1	1	1	2	1	2	2	0	0	1	0	2	0	1	0	1	2	0	2	1	1	2	0	1	2	0	0	0
1	0	0	1	1	0	0	1.72	24/02/2019 11:35:28	24/02/2019 12:15:10	39.7	2441904	1	0	1	2	1	2	1	50	16.901	1	1	0	1	2	2	1	1	2	0	0	2	0	1	0	1	1	0	2	2	2	2	1	2	1	1	1	1	0
1	1	1	123	3	0	0	1.52	20/02/2019 06:06:09	20/02/2019 06:16:53	10.7333	2439243	20	0	1	3	1	2	2	57.2727	24.7891	2	1	0	0	1	0	0	2	2	1	2	0	2	0	1	1	0	0	0	1	1	0	1	1	2	1	2	0	0
1	0	0	1	1	1	0	1.7	24/02/2019 05:37:26	24/02/2019 05:53:58	16.5333	2441792	22	0	0	3	0	3	1	65.8182	22.7745	0	0	0	0	0	1	0	0	0	1	2	2	0	2	0	2	0	0	0	0	0	0	0	0	0	0	2	0	1
1	1	1	123	3	0	0	1.52	20/02/2019 06:54:50	20/02/2019 07:18:03	23.2167	2439254	20	0	1	2	1	1	1	56.8182	24.5924	2	0	0	1	1	0	0	0	0	0	1	0	0	2	1	2	2	1	0	0	1	1	0	1	0	0	1	0	1
1	1	1	123	3	0	1	1.52	20/02/2019 04:00:15	20/02/2019 04:10:39	10.4	2439221	13	1	0	2	1	2	1	63.6364	27.5434	2	2	1	0	2	0	0	2	0	2	0	2	0	0	1	0	0	0	0	0	0	1	0	1	1	2	0	2	2
1	1	1	123	3	0	0	1.73	23/02/2019 16:36:09	23/02/2019 16:51:57	15.8	2441581	1	0	1	1	1	3	1	55	18.3768	0	2	1	2	2	2	1	0	0	0	0	1	0	0	2	0	1	0	2	1	2	0	0	2	1	2	0	1	0
1	1	1	123	3	0	0	1.8	22/02/2019 16:15:04	22/02/2019 16:36:55	21.85	2440845	24	1	0	3	1	3	1	56	17.284	0	1	0	0	0	0	0	0	2	0	1	0	0	1	1	0	0	1	1	0	1	0	1	2	0	1	1	0	0
1	1	0	12	2	0	1	1.72	23/02/2019 07:15:10	23/02/2019 07:31:56	16.7667	2441286	1	0	1	2	1	2	1	65	21.9713	0	1	2	1	2	0	0	0	1	0	1	0	1	1	0	0	1	0	1	1	0	2	2	2	2	0	0	1	0
1	1	0	12	2	0	1	1.8	23/02/2019 07:34:34	23/02/2019 07:52:44	18.1667	2441297	3	0	0	2	1	2	1	70	21.6049	0	2	1	0	2	1	1	1	0	0	0	0	1	0	1	0	2	1	2	1	0	1	2	0	0	1	0	0	0
1	0	0	1	1	0	0	1.9	22/02/2019 17:54:29	22/02/2019 18:04:44	10.25	2440999	20	0	1	3	0	3	1	78	21.6066	0	0	0	0	0	0	0	0	0	2	1	0	0	2	0	1	0	0	0	0	1	0	0	0	1	0	1	0	1
1	1	1	123	3	0	0	1.7	20/02/2019 20:54:02	20/02/2019 21:16:43	22.6833	2439688	11	0	1	2	1	2	1	50	17.301	1	1	1	0	0	0	1	1	0	2	0	0	0	1	0	0	0	0	1	1	0	1	0	0	1	0	0	0	0
1	1	0	12	2	0	0	1.7	23/02/2019 02:49:42	23/02/2019 03:05:02	15.3333	2441195	11	0	1	1	1	2	1	52	17.9931	0	2	1	1	0	1	1	1	0	0	0	0	1	1	2	1	0	1	0	1	3	2	1	2	0	2	0	1	0
1	1	1	123	3	0	0	1.7	21/02/2019 12:47:40	21/02/2019 13:06:36	18.9333	2440146	11	0	1	1	0	2	1	49	16.955	0	2	1	1	2	1	1	1	0	1	0	0	1	1	0	0	1	1	1	1	0	1	1	2	0	2	0	1	1
1	1	1	123	3	0	0	1.7	23/02/2019 03:39:09	23/02/2019 03:57:15	18.1	2441216	20	0	1	2	1	1	1	50	17.301	0	0	2	2	0	2	0	0	1	0	0	0	2	0	0	0	1	2	0	0	1	0	2	1	1	1	0	1	0
1	0	0	1	1	0	1	1.65	20/02/2019 17:04:04	20/02/2019 17:47:12	43.1333	2439591	6	1	0	2	1	3	1	70	25.7117	1	1	1	1	0	1	1	0	0	0	0	1	0	0	0	0	0	0	0	0	2	1	0	0	1	0	0	0	0
1	1	0	12	2	0	0	1.65	23/02/2019 16:05:11	23/02/2019 17:17:59	72.8	2441546	21	0	0	3	0	1	1	59.0909	21.7046	0	0	0	0	0	0	1	0	0	0	0	0	0	0	0	0	0	1	0	0	2	0	0	0	2	1	0	3	0
1	1	1	123	3	0	1	1.88	20/02/2019 03:46:10	20/02/2019 04:12:41	26.5167	2439216	6	1	0	1	1	2	1	75	21.22	1	0	0	1	2	0	0	2	2	0	0	1	0	1	0	0	0	1	0	0	0	0	0	1	1	1	0	0	1
1	0	0	1	1	1	0	1.68	22/02/2019 04:45:02	22/02/2019 05:11:51	26.8167	2440498	22	0	0	2	0	2	1	61.5455	21.8061	1	1	0	2	0	0	0	1	0	0	1	1	0	0	1	1	1	1	1	0	0	1	0	1	2	1	0	0	2
1	0	0	1	1	1	1	1.73	23/02/2019 09:53:42	23/02/2019 10:10:31	16.8167	2441389	1	0	1	2	1	3	2	71	23.7228	1	0	1	0	0	1	1	1	0	1	1	1	0	0	0	1	1	1	0	0	1	1	0	0	0	0	1	0	2
1	0	0	1	1	1	0	1.68	23/02/2019 10:04:25	23/02/2019 10:17:25	13	2441396	10	0	1	2	0	2	1	62.3636	22.096	0	1	0	1	0	1	1	0	1	1	1	0	1	0	1	0	0	1	0	0	0	0	1	1	0	1	1	0	1
1	0	0	1	1	0	0	1.63	24/02/2019 00:45:47	24/02/2019 01:20:44	34.95	2441726	4	0	0	2	0	1	1	56.8182	21.3851	0	2	2	2	1	1	0	0	0	2	0	0	0	0	0	0	0	0	2	2	1	0	0	0	0	1	1	0	0
1	1	1	123	3	0	1	1.85	20/02/2019 17:49:36	20/02/2019 18:06:17	16.6833	2439609	13	1	0	2	1	2	1	70	20.4529	1	1	1	2	1	0	0	2	2	0	0	0	0	2	1	0	1	0	0	1	0	0	0	1	0	2	0	2	1
1	0	1	13	2	0	1	1.83	16/02/2019 04:28:45	16/02/2019 04:47:52	19.1167	2437073	20	0	1	2	1	3	2	73.6364	21.9882	0	0	0	0	0	2	1	0	1	2	0	1	1	1	1	2	0	1	0	0	1	0	1	0	1	1	0	0	0
1	0	0	1	1	0	0	1.8	01/02/2019 23:38:55	02/02/2019 00:09:39	30.7333	2428740	17	1	0	3	1	1	3	60	18.5185	2	2	3	2	2	1	3	2	0	2	2	0	1	1	0	2	0	0	0	0	0	3	1	0	0	0	0	0	0
1	1	1	123	3	0	0	1.52	16/02/2019 09:29:19	16/02/2019 09:45:17	15.9667	2437110	3	0	0	2	0	2	1	56.8182	24.5924	1	0	0	1	0	0	0	2	1	0	0	0	0	0	0	1	2	0	1	0	1	0	1	1	0	0	1	1	2
1	1	1	123	3	0	0	1.52	20/02/2019 02:15:45	20/02/2019 02:36:17	20.5333	2439202	20	0	1	3	1	2	2	60	25.9695	2	1	2	1	1	0	0	2	1	0	0	0	0	2	0	2	0	2	2	0	0	1	1	1	0	0	0	2	0
1	1	0	12	2	0	0	1.65	23/02/2019 19:50:28	23/02/2019 20:24:02	33.5667	2441652	24	1	0	2	1	1	1	59.0909	21.7046	0	1	0	1	3	3	1	0	1	0	0	0	0	0	2	0	1	2	3	0	3	2	3	0	3	2	0	2	0
1	0	0	1	1	1	1	1.78	24/02/2019 08:11:45	24/02/2019 09:13:14	61.4833	2441836	13	1	0	3	1	3	2	71.9091	22.6957	1	0	1	0	1	0	0	0	1	1	2	0	0	1	1	0	0	1	0	1	1	1	0	1	1	1	2	0	0
1	1	1	123	3	0	1	1.83	16/02/2019 10:12:33	16/02/2019 10:43:35	31.0333	2437141	20	0	1	3	1	3	2	65.9091	19.6808	1	0	0	0	0	1	0	0	0	2	1	1	0	2	0	2	0	1	1	0	0	0	1	1	0	0	2	1	1
1	0	0	1	1	1	0	1.75	24/02/2019 06:53:29	24/02/2019 07:09:58	16.4833	2441820	10	0	1	3	0	3	1	61.6818	20.141	1	0	0	0	0	0	1	1	0	1	1	1	0	0	1	0	0	0	0	0	1	0	0	0	0	0	2	0	1
1	1	1	123	3	0	0	1.52	22/02/2019 05:25:49	22/02/2019 05:47:19	21.5	2440522	20	0	1	2	1	1	1	56.8182	24.5924	2	0	0	1	0	0	1	0	0	2	2	0	0	2	0	1	1	0	1	0	1	1	0	1	0	0	2	0	1
1	1	0	12	2	0	0	1.8	23/02/2019 01:05:09	23/02/2019 01:23:05	17.9333	2441151	24	1	0	2	1	2	1	65	20.0617	0	1	0	1	1	1	1	1	2	0	0	0	2	1	1	0	2	0	2	2	0	2	3	0	1	0	0	2	1
1	1	0	12	2	0	1	1.77	24/02/2019 08:29:27	24/02/2019 08:44:49	15.3667	2441842	20	0	1	2	1	2	1	63	20.1092	0	1	2	1	1	2	1	1	2	0	0	1	1	0	2	0	1	1	2	0	0	1	0	0	2	2	0	2	0
1	0	0	1	1	1	0	1.7	24/02/2019 05:26:23	24/02/2019 05:43:22	16.9833	2441789	10	0	1	3	0	2	1	62.9091	21.7679	0	1	0	0	1	0	0	0	0	0	0	0	1	0	0	1	1	0	0	0	1	1	0	1	1	0	1	0	1
1	1	1	123	3	0	0	1.7	23/02/2019 16:54:34	23/02/2019 17:09:51	15.2833	2441594	11	0	1	2	0	2	1	56	19.3772	0	1	2	2	1	2	1	2	1	0	0	0	1	0	2	0	0	2	1	1	0	1	1	1	1	1	0	1	0
1	0	0	1	1	1	0	1.65	22/02/2019 21:07:41	22/02/2019 21:16:55	9.23333	2441089	1	0	1	3	0	3	1	70	25.7117	0	0	1	0	0	0	0	1	0	0	0	1	0	0	0	1	1	0	0	0	0	1	0	0	1	0	0	1	1
1	1	0	12	2	0	1	1.89	23/02/2019 13:14:52	23/02/2019 13:34:55	20.05	2441479	6	1	0	2	1	2	1	74	20.7161	0	2	1	1	1	0	0	0	2	0	1	0	1	2	2	0	0	1	1	1	0	1	1	2	0	1	0	1	0
1	1	1	123	3	0	1	1.88	23/02/2019 15:16:06	23/02/2019 16:02:06	46	2441551	6	1	0	2	1	1	1	75	21.22	0	0	1	1	2	1	1	0	1	2	0	0	2	1	1	0	1	2	1	1	1	1	2	1	1	1	0	1	0
1	1	1	123	3	0	1	1.79	23/02/2019 15:16:02	23/02/2019 16:01:58	45.9333	2441552	13	1	0	2	1	1	1	70	21.847	0	2	1	1	0	0	1	1	0	0	1	0	1	1	1	0	2	1	1	2	0	0	2	0	1	2	0	1	0
1	1	0	12	2	0	1	1.96	23/02/2019 18:28:27	23/02/2019 19:07:56	39.4833	2441638	13	1	0	2	1	3	1	78.1818	20.3514	2	3	2	3	1	1	3	0	1	1	1	1	0	1	2	1	0	0	0	0	0	1	0	2	1	2	2	0	3
1	1	1	123	3	0	1	1.88	22/02/2019 18:19:10	22/02/2019 18:32:43	13.55	2441026	6	1	0	2	1	2	1	80	22.6347	0	1	2	1	0	1	1	0	1	1	1	0	1	1	1	1	0	2	1	0	1	2	2	1	0	1	1	2	0
1	1	1	123	3	0	0	1.52	22/02/2019 05:12:36	22/02/2019 05:37:28	24.8667	2440513	3	0	0	3	1	2	1	59.0909	25.5761	0	0	0	0	0	0	0	0	0	1	0	2	0	2	0	2	1	0	0	0	0	0	1	0	0	0	0	2	2
1	1	1	123	3	0	1	1.52	22/02/2019 06:19:48	22/02/2019 06:40:08	20.3333	2440541	13	1	0	3	1	2	1	72.7273	31.4782	0	0	0	0	0	0	0	0	1	2	0	0	0	2	0	0	0	0	0	1	1	0	0	1	1	0	0	1	2
1	1	1	123	3	0	1	1.8	19/02/2019 05:42:25	19/02/2019 06:05:00	22.5833	2438312	1	0	1	2	1	1	1	65	20.0617	1	1	0	0	2	2	0	1	2	0	1	0	0	1	2	1	2	0	0	0	0	0	1	1	0	1	1	1	0
1	0	0	1	1	1	0	1.7	22/02/2019 18:10:54	22/02/2019 18:22:07	11.2167	2441020	20	0	1	3	0	3	1	73	25.2595	1	1	0	1	0	0	0	0	0	1	2	1	1	0	0	1	1	0	1	0	1	1	1	0	0	1	0	0	0
1	1	0	12	2	0	1	1.87	22/02/2019 04:40:14	22/02/2019 04:57:42	17.4667	2440494	6	1	0	2	1	2	1	72	20.5897	1	0	1	2	2	1	0	1	2	1	0	0	0	1	1	1	1	0	0	1	1	2	1	1	2	1	0	1	0
1	1	0	12	1	0	1	1.83	23/02/2019 16:26:53	23/02/2019 16:50:36	23.7167	2441575	13	1	0	2	1	3	1	70.9091	21.1738	1	1	0	3	1	1	2	0	2	2	1	1	2	2	2	2	1	0	1	0	0	1	1	3	2	3	2	2	3
1	1	1	123	3	0	1	1.73	22/02/2019 07:54:37	22/02/2019 08:11:33	16.9333	2440572	1	0	1	3	1	2	1	53	17.7086	1	1	2	2	0	2	0	2	1	0	1	1	0	1	2	0	0	2	0	1	1	1	0	1	1	1	1	0	1
1	0	1	13	2	0	1	1.52	21/02/2019 12:10:54	21/02/2019 12:35:12	24.3	2440090	22	0	0	3	1	2	1	72.7273	31.4782	0	0	1	0	1	0	0	1	1	1	0	0	0	1	0	2	0	0	0	0	0	2	1	0	0	1	0	1	1
1	1	1	123	3	0	0	1.52	22/02/2019 05:22:14	22/02/2019 05:43:57	21.7167	2440519	20	0	1	3	1	2	1	61.3636	26.5597	0	0	0	0	0	0	1	0	0	2	0	1	0	1	0	1	0	0	0	0	0	1	0	0	1	0	0	1	2
1	0	0	1	1	1	0	1.68	03/02/2019 16:23:56	03/02/2019 16:41:58	18.0333	2429148	1	0	1	4	0	1	2	56.2	19.9121	0	3	2	3	1	3	3	3	3	2	2	2	3	2	1	2	1	0	1	1	0	0	0	0	1	0	1	0	1
1	1	1	123	3	0	0	1.52	20/02/2019 08:07:03	20/02/2019 08:22:52	15.8167	2439270	20	0	1	2	1	1	1	56.8182	24.5924	2	0	0	0	1	0	0	0	0	2	1	1	0	0	0	2	0	0	0	0	0	0	0	1	0	1	2	0	0
1	1	1	123	3	0	1	1.75	23/02/2019 02:00:12	23/02/2019 02:15:39	15.45	2441172	1	0	1	2	1	2	1	65	21.2245	0	0	2	0	1	2	1	0	1	0	0	1	1	1	1	0	0	1	2	1	0	0	1	3	2	2	0	1	0
1	1	1	123	3	0	1	1.92	23/02/2019 10:17:49	23/02/2019 10:34:19	16.5	2441402	6	1	0	2	1	2	1	80	21.7014	0	2	2	2	2	2	2	0	0	0	0	1	0	0	0	0	0	1	2	1	2	1	1	2	0	1	0	1	0
1	1	0	12	2	0	0	1.65	23/02/2019 16:05:14	23/02/2019 17:33:43	88.4833	2441547	22	0	0	2	0	1	1	63.6364	23.3742	0	0	0	0	0	0	2	0	0	0	0	0	0	0	0	0	0	1	1	0	2	0	0	0	2	0	1	0	0
1	0	0	1	1	0	0	1.77	24/02/2019 10:40:30	24/02/2019 10:55:32	15.0333	2441887	20	0	1	1	0	2	1	56	17.8748	1	2	1	1	2	0	2	2	0	0	0	0	0	1	1	0	0	2	2	2	0	2	2	1	1	1	0	1	0
1	1	0	12	2	0	0	1.65	20/02/2019 22:48:21	20/02/2019 23:30:35	42.2333	2439731	19	1	0	2	0	1	1	56.8182	20.8699	0	0	0	0	0	0	3	0	0	0	0	0	0	0	0	0	0	0	0	0	0	0	0	1	0	2	1	0	0
1	1	0	12	2	0	0	1.73	22/02/2019 16:33:43	22/02/2019 18:02:41	88.9667	2440869	6	1	0	2	0	1	1	72.7273	24.2999	0	0	0	0	0	0	0	0	0	0	0	0	0	0	0	0	0	1	0	0	0	0	0	0	3	0	0	0	0
1	1	1	123	3	0	0	1.72	23/02/2019 01:25:11	23/02/2019 01:40:21	15.1667	2441160	1	0	1	2	1	2	1	54	18.2531	0	2	2	1	1	1	0	0	1	0	0	0	0	0	2	0	1	1	1	1	2	0	1	2	0	1	1	1	0
1	0	0	1	1	1	1	1.68	22/02/2019 17:03:40	22/02/2019 17:13:55	10.25	2440934	1	0	1	3	0	3	1	72	25.5102	1	3	1	0	0	1	0	0	1	0	1	0	1	2	0	2	1	1	0	0	0	0	1	1	2	0	1	0	1
1	0	0	1	1	1	0	1.73	24/02/2019 12:22:24	24/02/2019 12:35:47	13.3833	2441928	22	0	0	2	1	2	2	67.2727	22.4774	1	1	2	0	2	0	0	0	1	3	1	1	0	1	0	2	1	0	0	1	1	0	2	0	2	0	2	0	1
1	1	1	123	3	0	0	1.7	23/02/2019 12:52:55	23/02/2019 13:10:48	17.8833	2441472	11	0	1	1	1	2	1	48	16.609	1	1	1	1	2	0	1	1	2	0	0	1	0	1	0	0	2	0	1	1	2	1	1	0	1	1	0	1	0
1	0	0	1	1	0	1	1.7	22/02/2019 17:09:33	22/02/2019 17:18:50	9.28333	2440943	3	0	0	3	0	3	1	73	25.2595	0	0	1	0	0	1	0	0	0	2	2	2	0	2	0	1	0	0	0	0	0	2	0	0	1	0	0	0	2
1	1	1	123	3	0	1	1.52	14/02/2019 00:45:06	14/02/2019 01:15:20	30.2333	2435726	20	0	1	3	1	1	2	63	27.268	0	0	0	0	0	0	0	0	0	0	0	0	0	0	0	0	0	3	0	0	0	0	0	0	0	0	1	0	1
1	0	0	1	1	0	1	1.83	23/02/2019 20:31:14	23/02/2019 21:17:47	46.55	2441663	13	1	0	2	1	2	1	72.7273	21.7168	1	3	1	0	1	0	2	0	1	2	1	1	0	1	0	1	0	0	0	0	0	0	0	1	0	1	2	0	1
1	0	0	1	1	1	0	1.65	22/02/2019 20:40:53	22/02/2019 20:52:01	11.1333	2441080	24	1	0	3	0	3	1	70	25.7117	0	2	1	0	1	2	1	0	1	1	0	0	2	0	1	2	0	1	1	3	1	0	1	1	3	0	1	3	0
1	1	1	123	3	0	1	1.8	19/02/2019 14:33:20	19/02/2019 14:48:47	15.45	2438726	5	1	0	1	1	1	1	68	20.9877	0	0	0	0	2	2	1	0	1	0	0	0	2	1	2	0	1	2	2	1	1	1	0	2	1	1	0	2	0
1	1	0	12	2	0	1	1.75	23/02/2019 08:30:39	23/02/2019 08:48:44	18.0833	2441349	22	0	0	2	1	2	1	65	21.2245	0	0	1	1	1	1	1	1	2	0	0	1	1	1	0	1	2	2	2	1	0	1	1	0	1	1	0	1	1
1	1	1	123	3	0	1	1.87	22/02/2019 14:41:47	22/02/2019 15:35:53	54.1	2440745	6	1	0	2	1	2	1	72	20.5897	0	1	0	2	0	2	2	0	1	0	0	1	0	0	0	2	2	0	2	1	0	0	0	0	0	1	1	1	0
1	0	0	1	1	0	1	1.73	22/02/2019 18:43:18	22/02/2019 19:07:52	24.5667	2441040	20	0	1	3	0	3	1	70	23.3887	0	0	0	2	0	0	0	0	0	0	1	1	0	2	0	1	0	0	0	1	2	0	0	0	1	1	1	0	1
1	0	0	1	1	1	1	1.82	22/02/2019 16:36:04	22/02/2019 16:45:44	9.66667	2440887	13	1	0	3	1	3	1	77	23.246	0	0	0	0	1	0	0	1	0	2	1	1	1	2	0	0	1	0	1	1	0	0	0	0	0	0	1	1	1
1	0	0	1	1	0	0	1.73	02/02/2019 09:35:07	02/02/2019 23:31:22	836.25	2428795	10	0	1	2	1	1	1	59	19.7133	0	0	0	2	1	0	0	1	3	1	3	3	3	3	3	3	0	0	0	0	0	0	0	3	2	3	3	2	3
1	1	1	123	3	0	0	1.52	21/02/2019 10:33:02	21/02/2019 11:39:08	66.1	2439975	20	0	1	3	1	2	1	59.0909	25.5761	1	0	1	0	0	1	1	0	0	2	2	2	0	2	0	2	1	0	0	0	0	3	0	0	0	0	1	0	1
1	1	1	123	3	0	1	1.83	21/02/2019 08:16:40	21/02/2019 08:35:26	18.7667	2439856	6	1	0	2	1	1	1	81.8182	24.4314	2	1	0	0	0	0	0	0	0	2	1	1	1	2	0	2	0	0	0	0	0	0	0	1	0	0	0	0	1
1	1	1	123	3	0	0	1.52	19/02/2019 03:26:22	19/02/2019 03:34:59	8.61667	2438265	20	0	1	2	1	2	1	58.1818	25.1826	2	1	1	1	1	1	0	2	0	2	0	0	0	2	1	1	0	0	2	0	2	0	0	1	2	0	0	2	1
1	1	1	123	3	0	0	1.72	22/02/2019 15:54:00	22/02/2019 16:12:53	18.8833	2440800	11	0	1	2	1	2	1	48	16.225	1	0	0	0	1	2	0	1	0	0	1	1	0	1	0	1	1	0	0	1	1	1	0	0	2	0	0	0	1
1	1	0	12	2	0	1	1.77	23/02/2019 02:49:37	23/02/2019 03:04:43	15.1	2441193	1	0	1	2	1	2	1	65	20.7476	0	1	1	1	2	1	2	0	1	0	0	1	2	0	1	0	0	1	1	0	1	2	2	1	2	2	0	1	0
1	0	0	1	1	0	0	1.7	24/02/2019 11:07:58	24/02/2019 11:27:31	19.55	2441893	3	0	0	2	0	3	2	65.9091	22.8059	0	1	0	0	0	0	0	1	1	2	0	0	2	1	0	2	0	0	0	0	0	2	0	0	2	0	1	0	2
1	1	1	123	3	0	0	1.78	19/02/2019 13:45:38	19/02/2019 14:14:42	29.0667	2438669	24	1	0	2	1	1	1	65	20.5151	1	1	1	0	1	2	1	0	1	1	1	0	1	0	0	0	1	0	2	0	0	2	2	1	0	1	0	1	0
1	1	1	123	3	0	0	1.52	22/02/2019 04:38:56	22/02/2019 04:49:26	10.5	2440492	24	1	0	3	1	2	1	59.0909	25.5761	0	2	1	2	1	1	1	1	0	0	0	0	1	1	0	1	0	1	1	1	0	0	0	1	1	1	0	0	0
1	1	1	123	3	0	1	1.52	23/02/2019 22:34:41	23/02/2019 22:57:19	22.6333	2441689				2	1	1	1	76.3636	33.0521	0	0	0	0	0	0	1	0	0	2	1	2	0	0	1	2	0	0	1	0	1	0	0	0	0	1	2	0	2
1	1	1	123	3	0	0	1.71	23/02/2019 02:17:51	23/02/2019 02:31:40	13.8167	2441182	11	0	1	2	1	2	1	56	19.1512	0	1	0	2	2	1	1	0	2	0	0	1	2	1	2	0	1	0	0	0	0	3	1	2	2	2	0	0	0
1	1	0	12	2	0	0	1.69	23/02/2019 08:11:38	23/02/2019 08:27:02	15.4	2441334	11	0	1	2	1	2	1	50	17.5064	0	1	1	0	0	1	2	1	0	0	0	1	0	1	0	0	0	1	0	1	0	1	0	2	1	1	0	0	0
1	1	1	123	3	0	0	1.7	19/02/2019 01:42:33	19/02/2019 02:13:07	30.5667	2438233	11	0	1	2	1	1	1	60	20.7612	1	0	0	1	1	1	0	0	0	1	1	0	0	2	0	0	0	1	1	1	1	0	0	0	1	1	1	2	0
1	1	1	123	3	0	1	1.75	23/02/2019 07:54:46	23/02/2019 08:09:27	14.6833	2441317	13	1	0	2	1	2	1	68	22.2041	0	2	2	1	0	1	1	1	0	0	0	1	0	1	1	0	2	1	0	0	2	2	2	0	0	2	0	2	0
1	1	1	123	3	0	0	1.7	20/02/2019 16:47:24	20/02/2019 17:04:49	17.4167	2439572	11	0	1	2	1	2	1	48	16.609	1	2	1	1	1	1	2	1	0	0	1	0	2	0	1	0	2	1	0	0	1	2	2	1	1	0	0	1	1
1	0	0	1	1	1	1	1.75	21/02/2019 13:49:09	21/02/2019 14:28:22	39.2167	2440230	22	0	0	3	0	3	1	78	25.4694	0	0	1	0	0	1	1	2	1	1	1	1	0	0	1	0	0	0	0	1	0	0	0	1	0	0	0	0	2
1	0	0	1	1	1	1	1.85	22/02/2019 22:00:16	22/02/2019 22:08:49	8.55	2441121	6	1	0	3	0	3	1	83	24.2513	0	2	1	0	0	0	0	1	0	1	1	1	0	2	0	1	2	2	0	1	0	0	2	0	2	1	0	0	0
1	1	1	123	3	0	0	1.73	24/02/2019 05:08:24	24/02/2019 06:03:08	54.7333	2441782	11	0	1	1	1	2	1	48	16.038	0	1	2	2	0	1	1	1	2	0	0	0	2	0	2	0	2	1	0	2	1	1	3	0	1	2	0	1	0
1	1	1	123	3	0	1	1.88	23/02/2019 17:52:46	23/02/2019 18:10:31	17.75	2441621	6	1	0	2	1	1	1	69	19.5224	0	1	2	2	1	2	2	0	1	0	1	1	0	1	0	1	1	0	1	2	2	1	1	2	2	1	0	1	0
1	0	0	1	1	0	1	1.68	20/02/2019 00:51:22	20/02/2019 01:12:36	21.2333	2439169	22	0	0	2	0	1	1	68.1818	24.1574	0	0	0	0	0	0	0	0	0	0	0	0	0	1	0	0	0	2	2	0	1	0	0	0	0	0	0	0	0
1	0	0	1	1	1	1	1.78	23/02/2019 09:44:20	23/02/2019 10:02:21	18.0167	2441387	13	1	0	2	1	2	1	78.8636	24.8907	0	1	1	0	0	1	0	1	0	2	1	1	0	1	1	1	0	1	1	0	0	1	0	0	0	0	1	0	0
1	0	0	1	1	0	0	1.75	20/02/2019 15:56:36	20/02/2019 16:16:39	20.05	2439535	10	0	1	2	1	2	1	52.1818	17.039	1	0	0	1	0	0	2	0	0	1	1	0	0	0	0	2	0	1	0	1	1	0	0	0	0	0	0	0	0
1	0	0	1	1	0	0	1.78	21/02/2019 12:07:19	21/02/2019 12:29:24	22.0833	2440070	22	0	0	2	1	3	1	81	25.565	1	0	0	0	0	0	0	0	0	2	2	1	0	2	0	2	0	0	0	1	1	0	0	0	0	0	1	0	0
1	1	1	123	3	0	0	1.68	23/02/2019 10:00:05	23/02/2019 10:14:20	14.25	2441392	1	0	1	1	0	3	1	50	17.7154	0	2	1	1	2	1	2	1	1	1	0	1	0	1	2	0	2	1	2	2	2	2	2	0	0	2	0	0	0
1	0	0	1	1	1	1	1.85	22/02/2019 20:26:05	22/02/2019 20:35:07	9.03333	2441076	3	0	0	3	0	3	1	83	24.2513	0	1	1	1	0	0	2	1	2	2	1	0	0	0	1	0	2	1	0	2	2	1	1	0	1	0	1	0	1
1	1	0	12	2	0	0	1.68	20/02/2019 22:48:32	21/02/2019 00:03:17	74.75	2439733	21	0	0	2	0	1	1	59.0909	20.9364	0	0	0	0	0	0	2	0	0	0	0	0	0	0	0	0	0	3	0	0	0	0	0	0	3	2	0	2	0
1	1	1	123	3	0	1	1.87	20/02/2019 19:58:42	20/02/2019 20:19:28	20.7667	2439652	6	1	0	2	1	3	1	75	21.4476	1	0	1	1	0	1	1	1	1	0	1	1	1	2	1	0	0	1	1	1	0	0	0	0	1	0	1	0	1
1	1	1	123	3	0	0	1.52	21/02/2019 09:08:30	21/02/2019 09:23:53	15.3833	2439889	20	0	1	2	1	1	1	54.5455	23.6087	2	0	0	0	0	1	0	0	0	1	1	1	0	1	0	1	0	0	0	0	1	0	0	0	0	0	2	0	1
1	1	1	123	3	0	1	1.87	19/02/2019 11:08:49	19/02/2019 11:34:27	25.6333	2438439	6	1	0	2	1	2	1	75	21.4476	1	1	1	1	0	0	0	1	0	0	0	1	0	1	0	0	2	0	0	1	0	0	1	1	1	0	0	0	1
1	1	1	123	3	0	1	1.52	21/02/2019 11:28:11	21/02/2019 11:46:48	18.6167	2440028	13	1	0	2	1	1	1	79.5455	34.4293	2	0	0	0	1	0	2	0	0	0	2	2	0	2	0	2	0	0	0	0	0	0	0	1	1	0	1	0	1
1	1	1	123	3	0	1	1.88	19/02/2019 04:27:59	19/02/2019 04:48:12	20.2167	2438299	6	1	0	2	1	1	1	75	21.22	0	1	0	1	1	1	1	0	2	0	0	0	1	1	0	1	1	2	1	2	1	1	1	1	0	2	0	1	1
1	1	1	123	3	0	1	1.8	23/02/2019 14:39:36	23/02/2019 14:59:27	19.85	2441534	13	1	0	2	1	1	1	65	20.0617	0	1	1	0	2	0	1	0	2	1	1	1	0	1	1	0	1	2	2	2	2	1	2	0	0	2	0	1	0
1	1	1	123	3	0	1	1.8	20/02/2019 03:46:02	20/02/2019 04:12:23	26.35	2439214	1	0	1	1	0	1	1	65	20.0617	1	1	1	0	0	1	0	1	1	0	0	1	0	0	1	0	0	2	1	0	1	0	1	1	1	0	0	0	1
1	1	1	123	3	0	1	1.78	20/02/2019 18:08:39	20/02/2019 18:25:41	17.0333	2439617	20	0	1	2	0	2	1	65	20.5151	0	1	1	1	1	1	0	0	0	0	0	1	1	1	2	1	1	0	2	2	1	2	1	1	2	2	0	1	0
1	0	0	1	1	1	1	1.78	23/02/2019 04:35:40	23/02/2019 04:48:15	12.5833	2441237	1	0	1	3	1	3	1	71.0455	22.4231	0	0	1	0	2	0	0	1	0	2	0	2	0	2	0	2	2	2	1	0	0	0	0	0	1	0	0	0	2
1	1	1	123	3	0	0	1.72	23/02/2019 14:14:50	23/02/2019 14:36:40	21.8333	2441515	11	0	1	2	1	2	1	52	17.5771	1	0	1	1	1	2	1	0	0	0	0	1	0	1	1	0	0	2	0	1	2	1	2	1	1	0	0	1	1
1	1	1	123	3	0	1	1.75	23/02/2019 13:25:06	23/02/2019 13:38:08	13.0333	2441482	22	0	0	2	0	2	1	60	19.5918	1	1	0	1	0	2	1	1	2	0	1	1	2	0	0	1	2	0	2	0	0	1	1	0	1	1	0	1	0
1	0	0	1	1	0	1	1.75	24/02/2019 11:35:23	24/02/2019 12:15:00	39.6167	2441903	13	1	0	2	1	3	1	67	21.8776	1	1	1	2	1	3	1	0	3	0	0	0	1	0	1	0	1	0	0	0	0	1	2	2	1	2	0	0	0
1	1	1	123	3	0	0	1.52	19/02/2019 03:27:38	19/02/2019 03:41:59	14.35	2438267	3	0	0	2	1	2	1	54.0909	23.4119	1	0	0	0	0	0	0	0	0	2	0	1	0	2	0	2	0	1	0	0	0	0	0	1	0	0	2	0	2
1	1	1	123	3	0	0	1.52	23/02/2019 03:19:40	23/02/2019 03:27:45	8.08333	2441209	24	1	0	3	1	2	1	56.3636	24.3956	0	0	0	0	0	0	0	0	0	2	2	2	0	1	0	2	1	0	0	0	0	0	0	0	0	0	1	0	1
1	1	1	123	3	0	1	1.77	22/02/2019 03:55:24	22/02/2019 04:09:10	13.7667	2440483	7	0	1	2	1	2	1	70	22.3435	1	1	1	1	0	1	0	0	0	0	1	0	2	0	1	0	1	0	1	0	1	2	0	0	1	0	1	0	1
1	1	1	123	3	1	1	1.85	21/02/2019 09:01:11	21/02/2019 09:24:52	23.6833	2439887	1	0	1	2	1	2	1	67	19.5763	0	0	0	0	1	1	0	0	0	1	0	1	0	0	0	0	0	0	0	0	1	0	1	0	1	1	1	0	0
1	0	0	1	1	1	1	1.85	20/02/2019 17:40:20	20/02/2019 18:03:00	22.6667	2439603	3	0	0	3	1	2	1	64.6364	18.8857	3	0	0	0	0	0	0	0	0	0	0	0	0	0	0	0	0	0	0	0	0	0	0	0	1	1	1	0	0
1	1	1	123	3	0	0	1.68	21/02/2019 12:46:25	21/02/2019 13:06:16	19.85	2440138	11	0	1	2	1	2	1	52	18.424	1	1	2	0	0	1	1	1	0	0	1	1	0	0	1	0	0	2	1	1	1	0	0	1	1	1	0	1	0
1	0	0	1	1	1	1	1.73	24/02/2019 12:05:38	24/02/2019 12:18:03	12.4167	2441921	1	0	1	2	1	2	2	67.2727	22.4774	2	0	0	0	0	0	0	0	1	1	2	1	0	2	0	2	0	0	1	1	0	0	0	0	0	0	1	0	2
1	1	1	123	3	0	1	1.52	19/02/2019 04:30:10	19/02/2019 04:40:17	10.1167	2438296	6	1	0	2	1	2	1	70	30.2978	2	0	2	1	1	0	2	2	2	1	2	0	0	0	0	2	2	0	0	0	0	0	1	1	0	0	0	2	0
1	0	0	1	1	1	1	1.7	21/02/2019 13:31:43	21/02/2019 13:47:17	15.5667	2440211	20	0	1	3	0	3	1	73	25.2595	0	1	0	0	2	1	1	1	0	2	0	0	1	0	0	1	1	0	0	0	0	1	0	1	2	0	1	0	2
1	0	0	1	1	1	0	1.68	24/02/2019 06:43:35	24/02/2019 07:01:09	17.5667	2441814	3	0	0	3	0	3	2	63.7273	22.5791	0	0	0	1	0	1	0	0	1	1	1	1	0	2	1	1	0	0	1	0	1	1	1	1	1	0	1	0	1
1	0	0	1	1	0	1	1.73	21/02/2019 11:49:00	21/02/2019 12:00:10	11.1667	2440055	20	0	1	2	0	3	1	80	26.7299	0	0	1	0	0	0	0	0	1	0	0	2	1	1	0	1	1	0	0	0	1	1	0	1	1	0	2	0	2
1	1	1	123	3	0	1	1.87	22/02/2019 14:44:54	22/02/2019 15:37:27	52.55	2440759	1	0	1	2	1	3	1	70	20.0177	1	2	2	1	0	2	0	2	1	1	1	1	1	0	0	0	1	0	1	0	0	0	0	0	0	2	1	0	0
1	1	1	123	3	0	1	1.83	21/02/2019 04:08:18	21/02/2019 04:16:36	8.3	2439786	24	1	0	3	1	2	1	64.5455	19.2736	0	0	0	0	0	0	0	0	0	2	2	2	0	1	0	0	0	1	0	0	0	1	0	0	1	0	1	0	1
1	1	1	123	3	0	0	1.52	21/02/2019 02:22:57	21/02/2019 02:44:42	21.75	2439765	20	0	1	3	1	2	1	58.1818	25.1826	2	0	0	2	1	0	0	2	2	1	2	1	0	2	2	0	1	0	1	1	0	2	0	1	0	0	2	1	1
1	0	0	1	1	1	0	1.7	22/02/2019 22:09:24	22/02/2019 22:19:21	9.95	2441123	6	1	0	3	0	3	1	73	25.2595	0	2	2	0	1	0	0	0	0	1	2	1	2	1	0	0	0	0	2	0	0	0	0	0	1	0	0	0	2
1	1	1	123	3	0	1	1.52	21/02/2019 03:09:52	21/02/2019 03:28:23	18.5167	2439773	6	1	0	2	1	1	1	68.1818	29.5108	1	2	0	0	2	0	0	1	0	2	1	2	0	1	1	1	1	0	0	0	0	1	0	0	0	0	2	0	2
1	1	1	123	3	0	1	1.85	22/02/2019 07:32:59	22/02/2019 07:51:05	18.1	2440569	6	1	0	1	1	2	1	80	23.3747	0	1	1	1	0	2	1	0	0	0	0	1	1	1	2	0	3	0	2	0	0	0	0	1	1	0	1	1	0
1	1	1	123	3	0	1	1.83	21/02/2019 10:21:24	21/02/2019 10:39:35	18.1833	2439956	6	1	0	2	1	1	1	84.0909	25.11	2	0	0	0	1	0	1	0	0	1	1	0	0	1	0	0	1	0	0	0	0	1	0	0	1	0	1	0	2
1	1	1	123	3	0	0	1.52	21/02/2019 09:24:27	21/02/2019 09:45:21	20.9	2439896	20	0	1	2	1	2	1	56.8182	24.5924	2	0	0	0	1	0	0	0	0	1	2	0	2	2	0	0	1	0	0	0	0	0	0	0	0	0	2	0	1
1	1	1	123	3	0	1	1.83	21/02/2019 08:39:55	21/02/2019 08:58:42	18.7833	2439870	6	1	0	3	1	2	1	85.4545	25.5172	0	0	0	0	1	0	0	0	0	2	0	0	1	1	0	0	0	0	1	1	0	0	1	3	1	1	1	1	0
1	0	0	1	1	0	0	1.7	24/02/2019 11:01:47	24/02/2019 11:25:07	23.3333	2441892	20	0	1	2	0	2	1	53	18.3391	1	2	1	1	1	2	2	2	0	0	0	0	0	0	1	0	0	1	1	2	2	2	1	1	0	0	0	2	0
1	0	0	1	1	0	0	1.57	03/02/2019 18:32:09	03/02/2019 18:50:04	17.9167	2429248	3	0	0	2	1	2	2	49	19.8791	2	2	3	2	3	3	1	3	3	3	2	2	1	1	2	2	0	0	0	0	0	1	0	2	1	1	1	1	1
1	1	1	123	3	0	0	1.77	20/02/2019 18:28:00	20/02/2019 18:48:11	20.1833	2439623	11	0	1	2	0	2	1	56	17.8748	1	1	1	1	1	2	0	2	0	1	0	0	0	0	1	0	1	0	0	0	0	0	1	1	2	0	0	2	0
1	1	1	123	3	0	1	1.78	21/02/2019 09:26:58	21/02/2019 09:53:39	26.6833	2439898	1	0	1	1	0	3	1	60	18.937	1	1	0	0	0	0	1	2	2	0	0	2	0	1	1	1	1	0	1	0	0	1	1	1	0	1	0	0	1
1	1	1	123	3	0	1	1.88	23/02/2019 17:13:27	23/02/2019 17:28:05	14.6333	2441606	6	1	0	2	1	2	1	76	21.5029	0	1	0	0	2	2	1	0	2	0	0	1	2	0	2	1	1	0	2	1	1	1	2	2	2	2	0	0	0
1	1	1	123	3	0	0	1.52	21/02/2019 12:07:34	21/02/2019 12:25:02	17.4667	2440082	20	0	1	2	1	1	1	54.5455	23.6087	2	0	0	0	1	0	0	1	0	0	1	2	0	1	1	2	2	0	0	1	0	0	0	0	1	0	1	0	1
1	1	0	12	2	0	1	1.81	23/02/2019 12:04:46	23/02/2019 12:17:43	12.95	2441454	6	1	0	3	1	3	2	76	23.1983	0	2	1	0	3	2	2	2	2	0	0	0	3	0	2	0	3	2	3	2	2	2	2	2	3	2	0	3	0
1	1	1	123	3	0	0	1.52	21/02/2019 03:16:24	21/02/2019 03:33:40	17.2667	2439775	20	0	1	3	1	2	1	59.0909	25.5761	0	0	0	0	1	2	1	0	0	0	1	2	1	1	0	2	0	0	0	0	2	1	1	2	0	0	2	0	1
1	1	1	123	3	0	0	1.52	21/02/2019 11:12:22	21/02/2019 11:25:53	13.5167	2440001	20	0	1	2	1	1	1	56.8182	24.5924	2	0	0	0	0	0	0	1	0	2	1	1	0	2	0	2	0	1	0	0	0	1	1	0	0	0	1	0	2
1	1	0	12	2	0	1	1.82	22/02/2019 07:32:34	22/02/2019 07:50:57	18.3833	2440568	20	0	1	2	1	2	1	75	22.6422	1	0	1	1	0	0	0	2	1	1	0	0	1	1	1	1	1	1	0	0	1	2	2	0	2	1	0	1	0
1	0	0	1	1	1	1	1.87	22/02/2019 16:48:32	22/02/2019 16:57:56	9.4	2440912	20	0	1	3	0	3	1	80	22.8774	0	0	0	0	0	1	0	0	0	0	2	2	0	0	0	0	0	0	0	0	0	1	0	0	0	0	2	0	1
1	0	0	1	1	0	1	1.87	22/02/2019 17:48:17	22/02/2019 17:59:15	10.9667	2440994	6	1	0	3	0	3	1	80	22.8774	0	0	0	0	0	2	0	0	0	2	0	2	0	2	0	1	0	0	0	0	0	0	2	0	0	0	1	1	0
1	0	0	1	1	0	0	1.68	18/02/2019 16:38:22	18/02/2019 17:31:41	53.3167	2438063	20	0	1	2	1	2	1	61.4545	21.7739	2	0	3	1	0	1	0	0	0	0	0	1	0	0	0	0	0	0	0	0	1	0	3	0	1	0	1	0	1
1	1	1	123	3	0	1	1.88	21/02/2019 13:39:22	21/02/2019 13:56:12	16.8333	2440217	6	1	0	2	1	2	1	76	21.5029	1	2	1	1	1	0	1	1	1	0	1	0	2	0	2	0	1	1	2	1	0	2	1	0	1	0	0	1	0
1	0	0	1	1	0	0	1.68	20/02/2019 17:50:32	20/02/2019 18:02:52	12.3333	2439606	13	1	0	3	1	3	1	72	25.5102	0	0	0	0	0	0	0	0	0	1	1	0	0	2	0	1	0	0	0	0	0	0	0	0	1	0	1	0	1
1	1	1	123	3	0	1	1.75	19/02/2019 03:05:45	19/02/2019 03:31:51	26.1	2438259	8	0	1	2	1	1	1	65	21.2245	0	1	0	1	0	0	2	0	1	0	0	0	1	0	1	0	1	1	1	1	1	2	1	2	0	2	0	2	0
1	1	1	123	3	0	1	1.52	19/02/2019 03:10:27	19/02/2019 03:26:25	15.9667	2438261	22	0	0	2	1	3	2	69.0909	29.9043	0	0	0	0	0	0	0	1	0	1	1	0	0	2	0	1	0	0	1	0	0	0	0	0	0	0	1	0	1
1	1	1	123	3	0	1	1.75	21/02/2019 10:24:47	21/02/2019 10:49:27	24.6667	2439960	13	1	0	1	1	2	1	56	18.2857	1	1	0	2	1	1	1	1	2	0	1	0	1	1	2	0	2	0	1	0	0	1	1	0	1	0	0	1	0
1	1	1	123	3	1	1	1.83	21/02/2019 04:11:43	21/02/2019 04:32:53	21.1667	2439787	6	1	0	3	1	2	1	84.0909	25.11	0	1	1	0	0	0	1	0	0	1	0	0	0	0	0	1	0	1	0	2	1	0	1	0	1	0	2	1	1
1	1	1	123	3	0	0	1.83	21/02/2019 08:59:38	21/02/2019 09:31:45	32.1167	2439882	24	1	0	3	1	2	1	70.4545	21.0381	2	0	0	1	0	1	1	2	1	0	1	0	1	1	0	1	0	2	1	1	0	1	1	0	0	2	0	2	1
1	0	0	1	1	0	1	1.52	23/02/2019 06:28:34	23/02/2019 06:48:31	19.95	2441270	9	1	0	1	1	1	1	68.1818	29.5108	1	0	1	0	0	1	0	0	2	1	1	0	2	1	0	0	0	2	2	2	1	1	1	1	0	0	0	2	0
1	1	1	123	3	0	1	1.83	20/02/2019 04:37:29	20/02/2019 04:46:00	8.51667	2439227	20	0	1	3	1	2	1	72.7273	21.7168	2	0	0	1	1	0	0	1	2	2	2	2	2	2	0	2	2	0	0	2	1	2	1	2	1	1	0	0	0
1	1	1	123	3	0	0	1.73	19/02/2019 06:07:40	19/02/2019 06:27:33	19.8833	2438317	1	0	1	2	1	2	1	65	21.7181	1	1	1	1	1	1	1	1	0	0	0	0	2	0	0	0	0	0	0	1	1	1	2	2	1	0	0	1	0
1	1	1	123	3	0	1	1.88	21/02/2019 09:01:01	21/02/2019 09:24:40	23.65	2439885	2	0	0	2	0	2	1	75	21.22	1	1	1	0	1	1	1	1	0	0	1	1	1	2	0	0	0	0	1	0	0	0	0	0	0	0	0	0	2
1	0	0	1	1	0	1	1.75	21/02/2019 12:00:29	21/02/2019 12:23:48	23.3167	2440057	24	1	0	2	0	2	1	78	25.4694	0	0	0	0	1	0	0	2	0	1	2	0	0	1	0	2	1	0	1	0	0	0	0	1	0	0	2	1	1
1	1	1	123	3	0	1	1.8	21/02/2019 13:40:00	21/02/2019 13:56:33	16.55	2440220	13	1	0	2	1	2	1	78	24.0741	1	2	2	0	2	0	3	1	0	1	1	0	1	0	1	0	2	1	2	1	1	2	1	0	1	1	0	2	0
1	1	1	123	3	0	0	1.75	20/02/2019 04:14:29	20/02/2019 04:32:21	17.8667	2439226	11	0	1	2	1	2	1	54	17.6327	1	1	0	1	2	2	0	1	2	1	0	0	1	0	1	1	2	0	0	0	2	2	2	1	1	2	0	1	0
1	1	1	123	3	0	1	1.83	19/02/2019 03:36:36	19/02/2019 04:00:10	23.5667	2438278	6	1	0	2	1	2	1	75	22.3954	0	2	1	2	1	0	1	2	1	0	0	0	0	0	1	0	2	0	1	1	1	1	2	1	1	1	0	0	1
1	1	1	123	3	0	0	1.7	23/02/2019 07:54:43	23/02/2019 08:09:19	14.6	2441316	1	0	1	2	1	2	1	60	20.7612	0	1	1	1	2	1	1	0	2	1	0	0	1	0	0	0	1	0	2	2	0	1	1	2	2	1	0	1	0
1	1	0	12	2	0	1	1.82	22/02/2019 05:03:58	22/02/2019 05:26:26	22.4667	2440503	2	0	0	1	1	2	1	68	20.5289	1	1	2	2	1	3	2	2	0	0	0	1	0	1	0	0	0	1	2	2	2	1	1	1	2	1	0	2	0
1	1	1	123	3	0	1	1.85	19/02/2019 04:01:51	19/02/2019 04:22:47	20.9333	2438286	6	1	0	2	1	2	1	75	21.9138	0	2	0	2	1	2	0	2	2	0	0	0	0	0	1	1	2	0	0	1	0	1	0	1	1	2	0	2	1
1	1	1	123	3	0	0	1.7	23/02/2019 10:00:02	23/02/2019 10:14:10	14.1333	2441395	11	0	1	1	1	1	1	45	15.5709	0	1	1	0	2	2	1	0	2	0	0	1	0	1	1	0	1	0	2	1	2	3	2	2	2	1	0	2	0
1	1	1	123	3	0	1	1.88	19/02/2019 10:42:03	19/02/2019 11:05:17	23.2333	2438430	6	1	0	2	1	2	1	75	21.22	1	0	0	1	0	1	0	1	1	0	1	1	0	1	0	0	0	1	0	0	1	1	0	0	1	0	1	0	1
1	1	1	123	3	0	0	1.83	21/02/2019 04:49:59	21/02/2019 05:01:25	11.4333	2439800	20	0	1	3	1	2	2	75.9091	22.6669	0	1	1	1	1	0	0	1	1	0	1	0	0	0	1	1	1	0	0	0	0	1	0	0	1	2	1	0	0
1	1	1	123	3	0	0	1.52	23/02/2019 16:02:53	23/02/2019 16:17:43	14.8333	2441564	6	1	0	3	1	2	1	56.8182	24.5924	0	0	0	0	0	0	0	0	1	1	2	2	0	1	0	1	0	0	0	0	0	0	0	0	0	0	2	0	2
1	1	1	123	3	0	1	1.83	22/02/2019 06:23:08	22/02/2019 06:37:25	14.2833	2440544	6	1	0	2	1	1	1	84.0909	25.11	1	1	1	1	1	1	0	0	0	0	0	1	0	1	0	1	0	0	0	0	0	0	1	1	0	0	2	1	0
1	0	1	13	2	0	0	1.52	21/02/2019 04:27:00	21/02/2019 04:44:00	17	2439791	1	0	1	3	1	2	1	55.4545	24.0021	0	2	1	0	2	0	2	0	0	1	0	0	1	0	1	1	1	0	0	0	0	0	0	0	0	0	2	1	0
1	1	1	123	3	0	1	1.52	21/02/2019 00:44:04	21/02/2019 01:02:34	18.5	2439748	6	1	0	2	1	2	2	72.7273	31.4782	2	0	0	1	1	1	0	2	2	2	2	1	0	0	0	1	1	0	2	0	0	0	1	2	0	1	0	0	1
1	1	1	123	3	0	1	1.88	19/02/2019 16:19:15	19/02/2019 16:43:57	24.7	2438928	13	1	0	2	1	2	1	65	18.3907	1	1	1	0	1	1	2	2	2	0	0	0	1	0	2	0	2	2	1	1	0	2	0	1	0	2	0	2	0
1	0	0	1	1	0	0	1.69	12/02/2019 14:54:21	12/02/2019 15:10:04	15.7167	2434796	23	0	1	2	1	1	3	60	21.0077	1	2	3	3	0	0	1	0	3	1	2	0	0	2	0	0	1	0	0	0	1	0	1	0	0	0	0	0	0
1	1	1	123	3	0	0	1.7	22/02/2019 16:39:11	22/02/2019 16:59:27	20.2667	2440895	20	0	1	2	1	2	1	55	19.0311	1	2	0	1	2	1	1	2	0	1	1	1	1	0	2	1	0	1	0	0	0	2	1	0	0	0	1	0	0
1	1	0	12	2	0	0	1.68	24/02/2019 08:29:23	24/02/2019 08:45:13	15.8333	2441840	11	0	1	2	1	2	1	46	16.2982	0	1	1	2	0	0	1	1	2	0	0	0	1	1	1	0	1	0	0	0	0	0	2	2	2	1	0	1	0
1	1	1	123	3	0	0	1.52	20/02/2019 04:08:55	20/02/2019 04:44:30	35.5833	2439222	20	0	1	2	1	1	1	75	32.4619	2	0	0	0	0	0	0	0	0	1	1	1	1	2	0	2	0	1	0	0	0	0	0	0	0	0	0	1	1
1	0	0	1	1	1	0	1.73	24/02/2019 05:48:47	24/02/2019 06:12:31	23.7333	2441795	20	0	1	3	0	3	2	71.9091	24.0266	0	0	0	0	0	1	0	0	0	2	1	1	0	1	1	0	0	0	0	1	0	0	0	0	0	0	2	1	0
1	1	1	123	3	0	1	1.88	23/02/2019 08:11:29	23/02/2019 08:26:54	15.4167	2441332	6	1	0	2	1	2	1	70	19.8053	0	1	1	1	2	1	1	0	2	0	0	0	0	1	0	1	1	0	2	0	2	1	1	2	1	1	0	2	0
1	1	0	12	2	0	0	1.75	23/02/2019 03:11:16	23/02/2019 03:36:47	25.5167	2441206	1	0	1	1	1	2	1	60	19.5918	0	1	1	1	1	0	2	0	1	0	0	0	0	1	1	1	2	2	2	1	1	2	2	1	0	0	0	1	0
1	1	1	123	3	0	1	1.52	16/02/2019 04:14:37	16/02/2019 04:27:24	12.7833	2437070	2	0	0	3	1	2	2	62.7273	27.15	0	0	2	0	2	1	1	0	1	0	2	1	0	1	0	2	1	2	0	0	0	1	1	0	1	0	0	0	0
1	1	1	123	3	0	0	1.52	20/02/2019 06:42:06	20/02/2019 07:07:03	24.95	2439251	20	0	1	2	1	1	1	59.0909	25.5761	2	0	0	1	0	0	0	2	1	1	1	0	0	1	0	1	0	1	0	0	0	0	0	0	0	0	0	0	1
1	0	0	1	1	0	0	1.68	22/02/2019 18:05:12	22/02/2019 18:15:24	10.2	2441010	6	1	0	3	0	3	1	72	25.5102	0	0	0	1	0	0	0	0	0	2	0	0	0	0	0	1	0	0	0	0	0	0	0	0	0	0	0	0	2
1	0	0	1	1	0	0	1.69	03/02/2019 16:46:31	03/02/2019 17:00:19	13.8	2429141	1	0	1	2	1	1		52	18.2066	2	2	3	2	2	1	0	2	1	1	1	1	0	1	1	1	2	1	1	0	0	0	1	2	1	2	1	1	1
1	1	0	12	2	1	0		13/02/2019 00:24:48	13/02/2019 01:00:49	36.0167	2435109	23	0	1	2	1	1	3	62.7273		0	0	0	0	0	0	0	0	0	0	0	1	0	0	0	1	0	0	0	0	0	0	0	0	0	0	0	0	0
1	1	0	12	2	0	0	1.68	22/02/2019 17:25:48	22/02/2019 17:41:04	15.2667	2440966	11	0	1	2	1	2	1	45	15.9439	0	1	2	2	0	2	2	1	2	0	0	1	0	1	1	0	2	1	2	0	1	1	2	0	0	1	0	0	0
1	1	1	123	3	0	1	1.83	20/02/2019 17:03:53	20/02/2019 17:18:06	14.2167	2439590	3	0	0	3	1	2	1	66.3636	19.8165	2	0	1	0	2	1	1	2	0	2	0	1	0	2	0	1	0	0	0	1	0	0	1	1	0	0	1	1	2
1	1	1	123	3	0	0	1.52	21/02/2019 04:27:49	21/02/2019 04:37:36	9.78333	2439794	22	0	0	3	1	3	1	55.9091	24.1989	0	1	0	1	0	0	0	0	0	2	2	2	0	2	0	1	0	1	0	0	0	0	0	0	0	0	2	0	2
1	0	0	1	1	1	1	1.91	24/02/2019 06:05:38	24/02/2019 06:30:54	25.2667	2441800	6	1	0	3	0	3	1	84.8636	23.2624	1	1	1	1	0	0	0	0	1	0	0	2	0	1	1	1	1	0	1	0	1	1	1	0	1	0	0	0	2
1	1	1	123	3	0	1	1.52	23/02/2019 16:58:18	23/02/2019 17:39:39	41.35	2441595	13	1	0	2	1	3	1	68.1818	29.5108	1	3	3	3	1	1	3	0	1	1	1	1	0	1	1	2	0	0	0	0	0	1	0	3	3	3	2	0	3
1	1	1	123	3	0	1	1.82	19/02/2019 03:35:56	19/02/2019 03:59:50	23.9	2438275	13	1	0	2	1	1	1	70	21.1327	0	0	1	1	1	0	0	0	1	0	0	0	1	1	0	0	1	1	2	1	0	1	1	0	2	1	0	2	0
1	0	0	1	1	0	0	1.7	07/02/2019 12:18:46	07/02/2019 18:04:58	346.2	2431994	20	0	1	3	1	2	3	68	23.5294	0	0	0	0	0	0	0	0	0	0	0	0	0	0	0	2	0	1	0	0	0	0	0	0	0	0	0	0	1
1	0	0	1	1	1	0	1.7	22/02/2019 21:35:06	22/02/2019 21:43:17	8.18333	2441105	6	1	0	3	0	3	1	73	25.2595	0	0	1	0	0	0	0	1	1	0	1	2	2	2	0	1	1	0	0	0	2	1	0	1	0	0	2	2	2
1	1	1	123	3	0	0	1.52	21/02/2019 12:11:58	21/02/2019 12:26:58	15	2440089	24	1	0	3	1	2	1	58.1818	25.1826	0	1	1	1	1	0	0	0	1	2	1	1	0	0	0	1	0	0	0	1	0	2	0	1	0	0	1	0	2
1	1	1	123	3	0	1	1.52	20/02/2019 05:46:38	20/02/2019 06:09:43	23.0833	2439240	13	1	0	2	1	1	1	72.7273	31.4782	2	0	1	1	1	0	0	0	0	0	0	2	0	0	1	0	0	2	0	0	2	0	0	1	0	0	1	0	1
1	1	1	123	3	0	1	1.83	21/02/2019 10:04:04	21/02/2019 10:12:40	8.6	2439931	6	1	0	2	1	1	1	84.0909	25.11	2	0	0	1	0	0	0	0	1	2	1	1	0	1	0	1	2	1	0	0	0	0	1	1	0	0	1	0	1
1	0	1	13	2	0	0	1.52	22/02/2019 06:31:15	22/02/2019 06:47:26	16.1833	2440546	20	0	1	2	1	1	1	56.8182	24.5924	2	1	1	0	1	0	0	1	0	0	0	2	0	0	0	2	1	0	0	1	0	0	1	0	0	0	1	0	1
1	1	1	123	3	0	1	1.83	21/02/2019 12:26:16	21/02/2019 12:42:35	16.3167	2440119	20	0	1	2	0	2	1	70	20.9024	0	2	1	2	1	1	2	2	1	0	0	2	1	0	0	2	0	1	1	1	2	1	1	2	2	1	0	0	0
1	1	0	12	2	0	1	1.7	23/02/2019 11:13:05	23/02/2019 11:25:47	12.7	2441419	3	0	0	2	1	2	2	65	22.4913	1	0	0	0	3	0	0	0	0	2	3	0	3	0	0	3	0	0	0	0	3	3	0	0	0	0	2	0	2
1	0	0	1	1	1	1	1.73	22/02/2019 22:04:59	22/02/2019 22:13:50	8.85	2441122	6	1	0	3	0	2	1	80	26.7299	0	0	0	1	1	0	0	0	0	2	1	1	0	2	0	2	1	0	0	0	0	0	0	0	1	1	1	0	1
1	0	1	13	2	0	1	1.83	22/02/2019 05:56:43	22/02/2019 06:10:54	14.1833	2440533	6	1	0	2	1	1	1	84.0909	25.11	2	0	0	1	0	1	0	1	0	0	1	1	0	0	0	1	0	0	0	0	1	0	0	0	1	2	1	0	0
1	0	0	1	1	0	1	1.73	22/02/2019 21:37:13	22/02/2019 21:48:44	11.5167	2441111	20	0	1	3	0	3	1	80	26.7299	0	0	0	0	1	1	1	1	0	1	0	1	2	2	0	2	1	1	0	1	0	0	0	0	0	0	1	1	1
1	1	1	123	3	0	1	1.83	20/02/2019 08:47:26	20/02/2019 09:07:16	19.8333	2439290	6	1	0	2	1	1	1	81.8182	24.4314	2	0	0	0	1	0	0	0	0	2	1	1	0	2	1	2	0	1	1	1	1	0	0	0	0	1	0	1	1
1	1	0	12	2	0	0	1.71	22/02/2019 05:03:54	22/02/2019 05:26:18	22.4	2440502	11	0	1	2	1	2	1	48	16.4153	1	1	0	1	2	1	1	1	1	1	0	1	1	0	2	0	1	0	1	0	0	1	1	0	2	0	0	1	0
1	1	1	123	3	0	0	1.7	23/02/2019 17:12:37	23/02/2019 17:28:16	15.65	2441604	11	0	1	1	1	2	1	49	16.955	0	2	1	1	2	2	0	0	1	0	0	1	1	0	2	0	1	1	2	2	0	2	1	2	2	2	0	1	1
1	1	1	123	3	0	1	1.86	23/02/2019 01:05:13	23/02/2019 01:22:56	17.7167	2441152	6	1	0	2	1	2	1	75	21.6788	0	0	1	0	3	1	2	0	1	0	0	0	2	0	1	1	0	1	2	1	0	1	2	2	1	1	0	1	0
1	1	1	123	3	0	1	1.52	21/02/2019 08:40:08	21/02/2019 08:48:29	8.35	2439871	13	1	0	3	1	1	2	70.9091	30.6913	2	0	0	1	2	0	1	2	1	0	0	0	1	0	0	0	1	0	0	2	0	1	0	0	1	2	1	0	0
1	1	0	12	2	0	1	1.84	23/02/2019 09:23:05	23/02/2019 09:36:13	13.1333	2441368	13	1	0	3	1	3	1	65	19.199	0	0	2	2	1	1	1	3	2	0	0	0	2	0	1	0	1	2	3	2	1	1	2	2	1	3	0	1	0
1	0	1	13	2	0	1	1.83	20/02/2019 04:08:58	20/02/2019 04:27:54	18.9333	2439218	6	1	0	2	1	2	1	68.6364	20.4952	2	0	0	1	0	1	0	0	0	0	0	2	0	0	0	0	0	0	0	1	0	1	0	1	2	1	1	1	0
1	1	0	12	2	0	1	1.8	23/02/2019 18:13:36	23/02/2019 18:24:58	11.3667	2441636	3	0	0	2	1	3	2	70	21.6049	0	3	0	0	0	3	0	0	0	3	3	1	0	3	0	2	0	0	0	0	3	0	3	3	0	0	3	0	0
1	1	1	123	3	0	0	1.52	20/02/2019 03:08:01	20/02/2019 03:24:21	16.3333	2439208	20	0	1	3	1	2	2	60.9091	26.363	2	1	1	0	0	1	0	2	0	0	2	0	0	0	1	1	0	0	0	2	2	0	0	1	2	1	0	1	0
1	1	1	123	3	0	1	1.77	23/02/2019 03:11:14	23/02/2019 03:36:36	25.3667	2441205	22	0	0	2	1	2	1	65	20.7476	0	2	1	1	0	1	1	1	1	0	0	0	2	1	1	0	2	1	0	2	1	2	3	0	1	0	0	0	0
1	1	1	123	3	0	0	1.69	23/02/2019 11:00:12	23/02/2019 11:21:03	20.85	2441413	11	0	1	2	1	2	1	54	18.9069	0	1	2	2	1	2	1	0	0	0	0	1	1	0	1	0	1	0	0	2	0	1	0	0	2	0	0	1	0
1	0	0	1	1	0	1	1.79	16/02/2019 04:41:01	16/02/2019 05:15:04	34.05	2437076	22	0	0	1	1	1	1	74	23.0954	1	0	0	1	1	0	0	0	0	0	0	0	0	0	0	0	0	0	0	0	0	0	0	0	1	1	0	1	2
1	1	1	123	3	0	0	1.75	22/02/2019 17:25:50	22/02/2019 17:41:22	15.5333	2440967	1	0	1	2	1	2	1	60	19.5918	0	1	1	2	1	0	2	0	0	0	0	0	1	0	1	0	2	0	0	0	2	0	2	1	1	2	0	1	0
1	1	0	12	2	0	0	1.7	22/02/2019 04:11:40	22/02/2019 04:34:14	22.5667	2440486	11	0	1	2	1	2	1	48	16.609	1	1	1	1	1	0	0	1	2	0	1	1	0	0	1	0	2	0	0	2	1	3	0	0	1	2	1	1	0
1	1	1	123	3	0	0	1.78	21/02/2019 07:49:26	21/02/2019 08:12:27	23.0167	2439836	24	1	0	2	1	2	1	66	20.8307	1	1	0	1	1	1	1	1	0	1	0	0	0	2	1	1	0	0	0	0	0	0	0	0	1	1	0	0	1
1	0	0	1	1	0	0	1.7	20/02/2019 18:05:39	20/02/2019 18:28:59	23.3333	2439610	6	1	0	2	0	3	1	73	25.2595	1	0	1	1	0	0	1	0	0	1	1	0	1	2	0	1	0	0	0	0	0	0	0	0	0	0	1	0	2
1	1	0	12	2	0	0	1.68	23/02/2019 07:14:40	23/02/2019 07:31:47	17.1167	2441284	20	0	1	2	1	2	1	49	17.3611	0	2	2	2	0	1	1	0	0	0	1	1	2	0	2	0	1	1	2	2	1	3	0	2	0	0	0	1	0
1	0	0	1	1	1	1	1.83	03/02/2019 18:39:57	03/02/2019 19:19:29	39.5333	2429253	23	0	1	2	0	1	3	69	20.6038	0	0	0	0	0	0	0	0	0	0	0	0	0	0	0	0	0	0	0	0	0	0	0	0	0	0	0	0	0
1	1	1	123	3	0	1	1.83	23/02/2019 22:06:35	23/02/2019 22:38:19	31.7333	2441686	13	1	0	2	1	3	1	76.3636	22.8026	2	3	3	3	2	0	3	0	0	2	2	2	1	2	1	2	0	0	0	0	0	0	0	1	1	1	1	0	3
1	0	0	1	1	0	1	1.9	21/02/2019 12:57:50	21/02/2019 13:16:53	19.05	2440159	20	0	1	3	0	3	1	78	21.6066	0	0	0	1	1	2	0	0	0	1	1	0	2	1	0	0	0	0	1	0	1	1	1	0	0	0	0	1	1
1	1	0	12	2	0	1	1.73	23/02/2019 07:54:56	23/02/2019 08:09:37	14.6833	2441318	3	0	0	1	1	2	1	65	21.7181	0	1	1	2	2	1	1	1	0	0	1	1	0	1	1	0	2	0	1	0	1	1	2	0	1	1	0	1	1
1	1	1	123	3	0	1	1.76	23/02/2019 17:32:07	23/02/2019 17:49:20	17.2167	2441617	1	0	1	2	0	2	1	68	21.9525	0	1	0	1	2	1	0	0	2	0	0	1	1	0	1	0	2	0	0	1	1	2	2	2	1	2	0	1	0
1	1	1	123	3	0	1	1.82	20/02/2019 17:49:33	20/02/2019 18:06:10	16.6167	2439608	5	1	0	2	1	2	1	72	21.7365	0	0	0	0	2	0	1	0	2	0	0	0	0	1	0	0	2	1	0	0	0	0	1	2	1	2	1	2	0
1	0	0	1	1	0	1	1.75	23/02/2019 04:06:18	23/02/2019 04:20:47	14.4833	2441228	13	1	0	2	0	3	2	80.9091	26.4193	2	0	0	2	0	0	0	0	0	2	2	2	0	2	0	0	0	1	0	0	0	0	0	0	1	0	1	1	1
1	0	1	13	2	0	0	1.52	23/02/2019 04:25:47	23/02/2019 04:36:17	10.5	2441235	24	1	0	3	1	2	1	63.6364	27.5434	1	0	0	0	0	0	1	0	1	0	2	1	0	0	2	0	0	0	0	1	0	1	1	1	1	0	1	1	1
1	1	1	123	3	0	0	1.7	19/02/2019 02:31:51	19/02/2019 03:03:37	31.7667	2438253	1	0	1	1	1	1	1	50	17.301	1	1	0	0	0	0	0	0	0	0	2	0	0	2	0	1	1	0	0	0	1	0	0	0	0	0	1	0	1
1	0	0	1	1	1	0	1.7	24/02/2019 07:03:53	24/02/2019 07:24:52	20.9833	2441823	3	0	0	3	0	3	2	63.0909	21.8308	1	0	1	1	0	0	1	0	1	0	0	1	0	1	1	0	2	0	1	0	0	1	1	0	1	1	1	1	0
1	1	1	123	3	0	0	1.7	23/02/2019 02:49:39	23/02/2019 03:04:52	15.2167	2441194	20	0	1	2	0	2	1	60	20.7612	0	1	1	1	1	1	2	0	2	0	1	0	2	0	1	0	0	2	0	2	0	2	1	1	1	2	0	1	0
1	1	1	123	3	0	1	1.83	22/02/2019 06:48:24	22/02/2019 07:05:18	16.9	2440550	6	1	0	2	1	1	1	84.0909	25.11	2	0	1	0	1	0	0	1	0	0	1	1	1	1	0	0	0	0	1	2	1	0	0	0	1	0	0	0	1
1	1	1	123	3	1	0	1.52	20/02/2019 17:18:28	20/02/2019 17:27:28	9	2439593	1	0	1	2	1	2	1	58.1818	25.1826	2	0	0	0	0	0	0	2	1	0	2	1	0	0	1	1	1	0	2	0	0	0	0	2	0	1	0	0	2
1	0	0	1	1	1	0	1.65	22/02/2019 19:39:02	22/02/2019 19:59:15	20.2167	2441056	22	0	0	3	0	3	1	70	25.7117	0	1	1	1	0	0	0	1	0	1	0	1	0	0	1	1	1	1	0	0	0	1	0	0	0	3	0	0	0
1	1	1	123	3	0	1	1.78	23/02/2019 12:02:10	23/02/2019 12:23:30	21.3333	2441436	22	0	0	2	1	2	1	65	20.5151	0	1	1	1	2	1	1	0	2	0	0	1	1	1	0	1	1	0	0	1	0	1	1	2	1	1	0	1	0
1	1	1	123	3	0	0	1.72	23/02/2019 14:39:40	23/02/2019 14:59:19	19.65	2441533	11	0	1	2	1	1	1	48	16.225	0	0	1	1	1	2	0	1	0	1	1	1	2	1	2	0	1	0	1	2	1	2	0	0	2	1	0	1	0
1	0	0	1	1	1	1	1.75	21/02/2019 14:47:34	21/02/2019 14:58:23	10.8167	2440291	24	1	0	3	0	3	1	78	25.4694	0	2	1	1	0	0	1	1	1	1	1	1	0	1	0	1	2	2	0	0	0	0	1	1	3	2	0	0	0
1	1	1	123	3	0	0	1.69	23/02/2019 01:05:07	23/02/2019 01:22:36	17.4833	2441150	11	0	1	2	1	2	1	52	18.2066	0	1	1	0	1	1	2	0	2	0	1	0	0	1	1	0	1	0	0	1	2	2	2	2	2	2	0	3	0
1	1	0	12	2	0	0	1.65	24/02/2019 00:01:17	24/02/2019 00:33:54	32.6167	2441710	22	0	0	2	1	1	1	61.3636	22.5394	0	0	0	0	0	0	2	0	0	0	0	0	0	0	0	0	0	1	0	2	2	0	0	2	3	2	0	0	0
1	0	0	1	1	0	1	1.73	24/02/2019 12:35:37	24/02/2019 12:51:44	16.1167	2441930	3	0	0	2	1	2	2	69.5455	23.2368	2	0	0	0	0	0	1	0	0	0	0	0	1	0	0	2	0	1	1	0	1	1	0	1	0	0	2	0	2
1	1	1	123	3	0	1	1.82	20/02/2019 19:59:10	20/02/2019 20:19:48	20.6333	2439655	20	0	1	2	0	2	1	72	21.7365	0	0	0	0	0	0	0	0	1	1	0	0	0	0	0	0	1	1	0	1	1	0	1	0	0	1	0	1	2
1	1	0	12	2	0	0	1.68	23/02/2019 08:30:05	23/02/2019 08:48:25	18.3333	2441344	11	0	1	2	1	2	1	46	16.2982	0	1	2	1	2	2	0	0	2	0	0	1	1	0	0	1	1	0	2	1	0	1	1	2	1	1	0	1	0
1	1	1	123	3	0	0	1.77	22/02/2019 17:43:20	22/02/2019 17:57:28	14.1333	2440987	20	0	1	2	1	3	1	60	19.1516	0	0	0	2	1	2	2	1	0	0	0	1	0	0	2	1	2	0	0	0	2	2	1	0	1	1	1	1	0
1	1	1	123	3	0	1	1.52	21/02/2019 03:46:12	21/02/2019 03:56:03	9.85	2439780	13	1	0	2	1	2	2	65.9091	28.5271	0	0	0	0	0	0	1	0	0	2	1	1	0	2	0	1	0	0	0	0	0	0	1	0	0	0	0	0	1
1	1	1	123	3	0	0	1.52	21/02/2019 03:58:06	21/02/2019 04:07:07	9.01667	2439783	20	0	1	3	1	3	1	56.8182	24.5924	0	0	0	0	0	0	0	0	0	2	1	2	0	2	0	2	0	1	1	0	1	0	0	0	0	0	1	0	1
1	1	1	123	3	0	0	1.73	20/02/2019 17:49:29	20/02/2019 18:06:02	16.55	2439607	20	0	1	2	1	2	1	53	17.7086	0	0	0	0	1	1	2	0	1	0	0	0	1	1	0	0	2	1	0	0	1	0	0	1	0	1	0	0	1
1	1	0	12	2	0	0	1.75	24/02/2019 08:57:31	24/02/2019 09:29:24	31.8833	2441851	20	0	1	2	0	2	1	62	20.2449	1	2	1	2	1	2	1	2	0	0	0	1	1	0	2	0	0	1	1	1	0	2	1	1	3	2	0	1	0
1	1	1	123	3	0	0	1.7	21/02/2019 07:27:44	21/02/2019 07:47:04	19.3333	2439831	11	0	1	2	1	2	1	50	17.301	1	0	0	1	1	0	0	0	1	0	0	2	0	0	0	1	0	0	0	0	1	0	0	1	0	0	0	0	1
1	1	1	123	3	0	1	1.87	22/02/2019 17:07:29	22/02/2019 17:22:54	15.4167	2440938	6	1	0	2	1	2	1	70	20.0177	0	0	0	0	2	0	1	0	0	0	0	0	0	0	2	0	0	2	0	2	2	2	0	1	0	2	1	0	1
1	1	1	123	3	0	1	1.82	22/02/2019 03:23:40	22/02/2019 03:52:33	28.8833	2440479	13	1	0	2	1	3	1	73	22.0384	1	0	0	0	0	1	1	2	1	0	0	1	0	0	1	1	1	0	2	1	1	1	0	0	1	0	1	1	0
1	1	1	123	3	0	1	1.83	17/02/2019 02:37:51	17/02/2019 02:50:43	12.8667	2437305	6	1	0	2	1	2	1	69.0909	20.6309	0	1	1	0	0	0	0	1	0	1	2	2	0	2	0	2	0	1	0	0	0	0	1	0	0	0	1	0	2
1	1	1	123	3	0	1	1.89	20/02/2019 20:25:35	20/02/2019 20:44:40	19.0833	2439674	6	1	0	2	1	3	1	75	20.9961	1	0	1	0	0	1	0	2	0	2	0	0	0	0	0	0	0	1	0	0	1	1	2	0	1	0	0	2	0
1	1	0	12	2	0	0	1.72	22/02/2019 17:07:26	22/02/2019 17:23:55	16.4833	2440936	20	0	1	2	1	2	1	52	17.5771	1	1	1	0	2	2	0	1	2	1	0	2	1	0	0	0	2	0	0	1	0	0	0	0	1	0	1	1	1
1	1	0	12	2	0	1	1.78	23/02/2019 02:17:57	23/02/2019 02:31:48	13.85	2441183	13	1	0	2	1	2	1	75	23.6713	0	1	0	2	1	2	1	0	2	0	1	1	0	1	1	0	0	2	0	0	2	2	1	1	1	1	0	1	0
1	1	1	123	3	0	0	1.52	20/02/2019 07:31:13	20/02/2019 07:55:57	24.7333	2439264	20	0	1	2	1	1	1	56.8182	24.5924	2	0	0	0	1	1	0	0	1	1	2	1	2	2	0	1	0	0	0	1	2	1	0	1	0	0	2	0	0
1	1	1	123	3	0	0	1.78	20/02/2019 16:27:06	20/02/2019 16:45:15	18.15	2439552	11	0	1	2	1	2	1	52	16.4121	1	1	0	1	1	1	0	1	2	0	0	0	1	0	2	0	1	1	0	2	2	1	1	2	0	2	0	0	0
1	1	1	123	3	0	0	1.52	21/02/2019 12:18:09	21/02/2019 12:37:09	19	2440110	20	0	1	2	1	1	1	54.5455	23.6087	2	0	0	0	1	1	1	0	1	0	1	1	2	1	1	1	0	0	2	0	1	0	0	1	1	0	0	0	1
1	1	1	123	3	0	0	1.71	20/02/2019 20:57:08	20/02/2019 21:17:51	20.7167	2439691	20	0	1	2	0	2	1	54	18.4672	1	0	1	0	0	0	0	0	0	2	2	0	1	1	0	0	0	0	0	0	1	1	1	1	1	0	0	0	1
1	1	1	123	3	0	0	1.83	16/02/2019 09:15:02	16/02/2019 09:27:27	12.4167	2437107	20	0	1	3	1	2	1	72.7273	21.7168	0	0	1	0	0	1	0	0	1	1	2	1	2	1	1	1	1	1	0	0	1	1	1	0	0	1	2	2	2
1	0	0	1	1	1	0	1.73	23/02/2019 06:03:14	23/02/2019 06:12:54	9.66667	2441266	1	0	1	3	0	3	2	60.2727	20.1386	0	0	0	0	1	1	0	1	0	1	2	0	0	1	0	1	1	1	1	1	0	0	0	0	1	0	2	2	0
1	1	0	12	2	0	0	1.68	22/02/2019 16:33:45	22/02/2019 18:13:21	99.6	2440873	22	0	0	2	0	1	1	68.1818	24.1574	0	0	0	0	0	0	0	0	0	0	0	0	0	0	0	0	0	1	0	0	0	0	0	0	2	0	0	1	0
1	0	0	1	1	0	1	1.8	24/02/2019 10:40:18	24/02/2019 10:55:11	14.8833	2441885	3	0	0	2	1	2	1	68	20.9877	0	1	1	1	2	0	1	0	2	0	1	1	0	1	1	1	1	0	2	2	2	1	0	2	2	0	0	1	0
1	1	1	123	3	0	1	1.83	22/02/2019 05:03:09	22/02/2019 05:11:31	8.36667	2440505	6	1	0	2	1	2	1	84.0909	25.11	2	0	0	1	1	0	0	0	0	1	2	1	0	0	0	2	1	0	0	0	0	0	1	0	0	0	2	0	2
1	0	0	1	1	0	1	1.87	21/02/2019 12:38:08	21/02/2019 13:03:19	25.1833	2440128	6	1	0	3	0	3	1	80	22.8774	0	0	0	0	0	0	0	0	0	1	0	2	0	2	0	1	2	1	0	0	0	0	2	1	0	0	0	0	2
1	0	0	1	1	1	0	1.7	22/02/2019 19:53:32	22/02/2019 20:04:45	11.2167	2441063	3	0	0	3	0	3	1	73	25.2595	0	0	0	0	0	2	2	2	0	0	0	1	1	0	0	2	3	1	0	0	2	0	0	2	2	1	0	0	1
1	0	0	1	1	0	1	1.75	22/02/2019 14:22:58	22/02/2019 16:31:49	128.85	2440752	20	0	1	2	1	2	2	69.5455	22.7087	1	0	0	0	0	0	0	0	0	0	0	1	0	1	0	1	0	0	0	0	0	0	1	0	1	0	1	0	1
1	1	1	123	3	0	1	1.9	19/02/2019 16:18:45	19/02/2019 16:43:40	24.9167	2438927	6	1	0	2	1	1	1	75	20.7756	0	2	2	2	2	2	1	0	1	0	1	0	2	0	2	0	2	1	2	0	2	0	2	2	1	0	0	2	0
1	1	1	123	3	0	1	1.76	20/02/2019 19:59:44	20/02/2019 20:19:38	19.9	2439656	13	1	0	2	0	2	1	65	20.984	0	0	0	1	0	0	1	0	0	0	1	1	1	1	0	2	0	1	0	0	0	1	0	0	1	0	0	1	0
1	1	1	123	3	0	1	1.76	20/02/2019 18:52:10	20/02/2019 19:30:21	38.1833	2439638	1	0	1	2	1	2	1	64	20.6612	0	2	1	1	2	2	2	2	0	0	0	0	1	0	1	1	0	1	2	1	2	2	2	0	2	0	0	2	0
1	1	1	123	3	0	1	1.52	18/02/2019 16:37:58	18/02/2019 17:09:15	31.2833	2438061	13	1	0	1	1	3	1	62.7273	27.15	2	2	3	0	0	1	0	0	0	2	0	1	1	0	0	1	0	0	1	0	0	0	0	2	2	2	1	0	2
1	1	0	12	2	0	0	1.78	21/02/2019 12:46:27	21/02/2019 13:06:27	20	2440140	24	1	0	1	1	2	1	65	20.5151	1	1	1	1	2	2	1	1	2	0	0	0	1	0	1	0	1	1	0	1	0	3	2	2	0	1	0	1	1
1	0	0	1	1	0	1	1.75	21/02/2019 05:46:54	21/02/2019 06:15:44	28.8333	2439810	13	1	0	3	1	1	1	87.4091	28.5417	1	0	0	1	0	0	2	0	0	0	0	0	0	0	0	0	0	2	0	0	0	0	0	0	0	0	1	1	0
1	1	0	12	2	0	1	1.76	24/02/2019 08:29:25	24/02/2019 08:45:03	15.6333	2441841	1	0	1	1	1	2	1	67	21.6296	0	2	1	1	1	2	1	1	0	0	0	0	1	1	2	0	2	1	1	2	2	1	2	0	0	2	0	2	0
1	1	1	123	3	0	0	1.77	21/02/2019 12:08:01	21/02/2019 12:22:48	14.7833	2440083	1	0	1	1	1	2	1	53	16.9172	1	1	1	0	1	1	0	0	0	1	1	0	0	1	0	1	0	0	1	0	0	0	0	1	1	1	1	0	0
1	1	1	123	3	0	0	1.73	22/02/2019 03:55:17	22/02/2019 04:08:44	13.45	2440482	20	0	1	2	1	2	1	53	17.7086	1	1	0	0	0	1	0	0	2	0	1	1	1	0	1	1	1	1	1	0	0	1	1	0	0	1	1	0	1
1	1	1	123	3	0	0	1.79	21/02/2019 08:14:43	21/02/2019 08:37:26	22.7167	2439851	24	1	0	2	1	2	1	65	20.2865	1	2	1	1	0	0	0	2	0	0	0	1	1	1	0	1	0	1	1	0	1	1	0	0	1	1	0	0	0
1	1	1	123	3	0	0	1.52	21/02/2019 03:04:01	21/02/2019 03:22:23	18.3667	2439772	20	0	1	3	1	2	1	60	25.9695	0	1	2	0	0	2	0	0	1	0	0	1	0	0	1	0	0	0	0	0	0	1	1	0	0	0	0	1	1
1	0	1	13	2	0	1	1.83	20/02/2019 05:17:50	20/02/2019 05:30:39	12.8167	2439235	6	1	0	2	1	1	1	72.7273	21.7168	2	0	0	0	0	0	0	0	0	1	2	1	1	1	0	1	0	0	0	0	1	0	0	0	0	0	2	0	1
1	1	0	12	2	0	0	1.68	23/02/2019 16:05:22	23/02/2019 17:49:13	103.85	2441548	5	1	0	2	0	1	2	63.6364	22.5469	0	0	1	0	0	0	1	0	0	0	0	0	0	0	0	0	0	1	0	0	2	0	3	1	2	0	0	2	0
1	0	0	1	1	0	0	1.75	21/02/2019 04:20:28	21/02/2019 04:52:38	32.1667	2439790	1	0	1	2	1	1	1	61.4091	20.0519	1	0	0	0	0	0	0	0	0	0	0	0	0	0	0	0	0	0	0	0	0	0	0	0	0	2	2	1	1
1	1	1	123	3	0	0	1.88	19/02/2019 15:14:15	19/02/2019 15:37:43	23.4667	2438800	24	1	0	2	1	1	1	75	21.22	1	2	2	0	1	1	2	1	1	0	0	0	2	0	2	0	2	1	1	1	1	0	1	2	1	1	0	2	0
1	1	1	123	3	1	1	1.83	18/02/2019 16:35:51	18/02/2019 16:50:21	14.5	2438054	13	1	0	3	1	3	1	67.2727	20.088	0	0	0	0	0	0	0	0	0	2	1	2	0	2	0	1	0	0	1	0	0	0	0	0	0	0	2	0	2
1	1	1	123	3	0	0	1.83	21/02/2019 03:34:23	21/02/2019 03:43:45	9.36667	2439776	6	1	0	3	1	2	2	63.6364	19.0022	0	0	0	1	1	0	0	1	1	1	1	0	0	0	2	0	2	0	0	0	0	0	2	0	1	1	0	0	1
1	0	0	1	1	1	1	1.85	23/02/2019 05:17:35	23/02/2019 05:27:39	10.0667	2441255	24	1	0	3	0	2	1	87.9545	25.6989	0	1	1	0	1	1	1	1	1	0	0	1	0	0	1	1	1	1	1	0	1	2	2	0	1	0	0	2	2
1	0	0	1	1	1	1	1.78	24/02/2019 02:10:17	24/02/2019 02:30:15	19.9667	2441740	22	0	0	2	1	2	1	69.7727	22.0214	0	0	1	1	0	0	0	0	0	1	0	1	1	0	1	0	0	1	1	0	2	2	1	0	1	0	2	0	0
1	1	1	123	3	0	1	1.52	20/02/2019 17:28:06	20/02/2019 17:43:15	15.15	2439600	20	0	1	3	1	2	2	68.1818	29.5108	2	2	0	0	1	2	1	2	0	2	0	1	1	0	0	0	0	0	1	0	0	0	1	1	0	1	1	0	0
1	1	1	123	3	0	0	1.52	19/02/2019 04:08:34	19/02/2019 04:23:13	14.65	2438290	20	0	1	3	1	2	2	60	25.9695	2	1	1	1	1	0	1	2	2	1	2	0	0	1	1	0	0	0	1	1	0	1	0	1	0	2	0	1	2
1	0	0	1	1	1	0	1.75	24/02/2019 12:45:53	24/02/2019 13:01:28	15.5833	2441932	10	0	1	2	0	2	1	60.5	19.7551	0	0	0	2	1	0	0	0	0	1	0	2	0	0	1	1	0	0	0	0	1	0	1	0	0	0	0	0	1
1	1	1	123	3	0	0	1.52	20/02/2019 07:08:09	20/02/2019 07:30:21	22.2	2439259	20	0	1	2	1	2	1	57.2727	24.7891	2	0	2	0	0	0	1	0	0	1	1	1	0	1	0	0	2	1	0	0	0	1	0	1	0	0	1	1	1
1	1	1	123	3	0	1	1.52	20/02/2019 06:38:25	20/02/2019 06:54:27	16.0333	2439249	13	1	0	3	1	2	1	70.4545	30.4945	2	1	2	0	1	0	1	2	0	0	1	2	0	2	0	0	0	0	0	2	0	0	1	2	2	0	0	0	0
1	1	1	123	3	0	1	1.78	20/02/2019 18:28:02	20/02/2019 18:48:21	20.3167	2439624	1	0	1	2	1	2	1	67	21.1463	1	2	0	2	1	1	1	1	1	0	1	1	0	1	1	0	0	2	2	2	1	1	2	1	1	0	1	0	1
1	1	1	123	3	0	0	1.52	20/02/2019 08:08:41	20/02/2019 08:35:06	26.4167	2439273	20	0	1	2	1	1	1	56.3636	24.3956	2	0	0	1	1	2	0	0	0	2	2	0	0	2	1	0	1	2	0	0	0	0	0	0	1	1	1	0	0
1	1	1	123	3	0	1	1.83	21/02/2019 09:45:56	21/02/2019 10:02:46	16.8333	2439916	6	1	0	2	1	1	1	81.8182	24.4314	2	0	1	0	1	1	0	0	1	1	1	1	0	1	0	0	2	0	0	0	0	0	1	1	1	0	1	0	1
1	1	1	123	3	0	1	1.52	20/02/2019 04:46:23	20/02/2019 05:02:49	16.4333	2439228	6	1	0	2	1	1	1	68.1818	29.5108	2	2	0	0	0	0	0	0	0	1	2	2	1	1	0	1	1	0	0	0	1	1	1	0	0	0	2	0	0
1	1	0	12	2	0	1	1.89	23/02/2019 11:02:59	23/02/2019 11:20:44	17.75	2441417	6	1	0	1	1	2	1	73	20.4362	1	1	0	0	2	0	1	0	2	0	1	1	2	1	2	0	1	0	2	1	1	1	0	2	1	1	0	1	1
1	1	1	123	3	0	0	1.7	22/02/2019 09:32:27	22/02/2019 09:50:40	18.2167	2440602	20	0	1	2	0	2	1	53	18.3391	1	1	0	1	0	1	1	2	1	1	1	2	2	0	2	1	1	0	1	0	0	0	0	0	2	1	1	1	0
1	1	1	123	3	0	1	1.72	20/02/2019 18:08:22	20/02/2019 18:25:30	17.1333	2439616	25	0	0	2	1	2	1	78	26.3656	1	1	0	0	1	1	0	2	2	0	0	1	0	0	0	0	1	0	1	1	2	0	2	1	0	2	0	2	0
1	1	1	123	3	0	1	1.52	22/02/2019 04:38:59	22/02/2019 04:56:43	17.7333	2440493	13	1	0	2	1	1	1	76.3636	33.0521	0	2	1	0	2	0	0	0	1	0	0	1	0	0	1	0	1	0	0	1	1	0	1	0	0	0	1	0	1
1	0	1	13	2	0	0	1.83	21/02/2019 07:55:49	21/02/2019 08:11:01	15.2	2439839	24	1	0	2	1	2	1	66.3636	19.8165	2	1	0	0	1	0	1	1	0	1	2	0	0	0	0	0	0	0	0	0	1	1	0	0	0	0	0	0	0
1	1	0	12	2	0	0	1.8	12/02/2019 14:50:33	12/02/2019 15:08:18	17.75	2434789	19	1	0	1	1	1	1	72	22.2222	0	0	0	0	1	0	0	1	2	3	2	1	3	3	0	3	1	0	0	1	0	0	0	0	0	0	1	0	0
1	1	1	123	3	0	1	1.89	19/02/2019 15:39:40	19/02/2019 16:14:19	34.65	2438856	6	1	0	1	1	1	1	75	20.9961	0	0	2	2	1	2	2	0	1	1	0	0	1	0	2	0	2	1	0	1	0	2	1	2	1	1	0	1	0
1	1	1	123	3	0	1	1.52	19/02/2019 02:21:20	19/02/2019 02:29:34	8.23333	2438249	13	1	0	3	1	2	1	58.1818	25.1826	2	0	0	0	1	0	0	2	2	1	1	2	0	0	2	2	0	2	1	2	0	0	0	1	1	2	0	0	1
1	1	1	123	3	0	0	1.52	16/02/2019 10:55:36	16/02/2019 11:15:17	19.6833	2437152	20	0	1	2	1	2	1	55.4545	24.0021	0	0	0	0	0	0	1	0	0	1	0	1	0	2	0	2	0	1	0	0	0	0	0	0	0	1	1	0	2
1	0	0	1	1	0	1	1.85	24/02/2019 11:50:13	24/02/2019 12:04:23	14.1667	2441918	13	1	0	2	0	3	2	81.3636	23.7732	2	0	1	0	0	0	0	0	0	1	2	1	0	2	1	0	0	0	0	0	3	1	0	0	0	0	1	0	1
1	1	1	123	3	0	0	1.83	16/02/2019 03:57:22	16/02/2019 04:13:30	16.1333	2437069	6	1	0	3	1	2	1	73.6364	21.9882	0	0	1	1	1	2	0	0	2	1	1	1	1	0	0	1	1	1	0	0	1	0	1	0	0	1	1	0	2
1	1	1	123	3	0	1	1.83	20/02/2019 06:24:25	20/02/2019 06:53:55	29.5	2439247	13	1	0	2	1	2	1	75	22.3954	2	0	0	0	1	0	0	2	1	2	2	0	0	1	0	1	0	1	0	0	0	0	1	0	0	1	2	0	1
1	1	1	123	3	0	1	1.52	20/02/2019 02:44:24	20/02/2019 02:57:20	12.9333	2439205	13	1	0	3	1	3	2	69.5455	30.101	2	1	2	1	1	2	0	2	0	0	2	1	0	0	2	2	0	0	0	0	0	0	0	1	2	0	2	1	1
1	1	0	12	2	0	1	1.85	22/02/2019 05:08:58	22/02/2019 05:28:50	19.8667	2440509	13	1	0	2	1	2	1	70	20.4529	1	1	0	0	0	1	2	2	1	1	0	1	0	1	2	0	0	1	0	1	2	1	2	1	2	1	0	1	0
1	1	1	123	3	0	0	1.7	19/02/2019 03:05:33	19/02/2019 03:31:30	25.95	2438257	6	1	0	2	1	1	1	60	20.7612	0	2	2	0	0	0	1	2	1	1	0	0	1	0	2	0	1	1	2	1	1	1	1	0	2	1	0	2	0
1	1	1	123	3	0	1	1.78	21/02/2019 07:02:45	21/02/2019 07:25:22	22.6167	2439822	5	1	0	2	1	2	1	68	21.4619	1	1	1	0	1	1	0	2	0	0	0	1	2	0	0	1	1	0	0	0	0	1	1	0	2	0	0	1	0
1	1	1	123	3	0	0	1.52	20/02/2019 04:46:10	20/02/2019 05:44:21	58.1833	2439231	20	0	1	2	1	1	1	59.0909	25.5761	2	0	0	0	0	0	0	0	1	0	0	1	0	1	0	1	1	2	1	0	0	0	0	0	0	0	1	0	2
1	1	1	123	3	0	0	1.65	22/02/2019 23:09:44	22/02/2019 23:32:45	23.0167	2441130	19	1	0	1	0	1	1	61.3636	22.5394	0	2	0	0	0	0	0	0	0	0	0	0	0	0	0	0	0	2	0	0	0	0	0	1	3	0	0	0	0
1	0	0	1	1	0	1	1.83	07/02/2019 13:42:56	07/02/2019 14:41:13	58.2833	2432098	20	0	1	2	1	2	2	73	21.7982	2	2	0	0	0	0	0	0	0	0	0	0	0	0	0	0	0	2	1	0	0	0	0	0	0	0	0	0	0
1	1	0	12	2	0	1	1.8	24/02/2019 07:52:50	24/02/2019 08:10:18	17.4667	2441833	13	1	0	2	1	2	1	65	20.0617	1	0	1	1	0	0	1	0	0	0	1	1	1	0	1	0	2	0	0	1	0	0	1	1	1	1	0	2	0
1	1	1	123	3	0	1	1.83	21/02/2019 03:34:13	21/02/2019 03:57:51	23.6333	2439778	20	0	1	3	1	2	1	70.4545	21.0381	0	1	0	1	0	0	0	0	0	0	1	2	0	1	2	1	0	0	0	0	2	1	1	0	0	0	0	0	1
1	1	1	123	3	0	1	1.79	23/02/2019 10:17:54	23/02/2019 10:34:38	16.7333	2441404	1	0	1	1	1	2	1	63	19.6623	1	1	1	2	0	2	1	2	2	1	1	1	1	1	2	0	0	2	2	2	0	2	0	1	1	1	0	0	0
1	0	0	1	1	1	0	1.65	22/02/2019 04:14:12	22/02/2019 04:28:42	14.5	2440489	18	1	1	2	0	2	2	52.5909	19.3171	0	0	0	0	0	0	1	0	0	0	0	0	1	0	0	0	0	0	0	0	0	0	0	0	0	0	1	1	2
1	1	1	123	3	0	0	1.88	20/02/2019 16:03:32	20/02/2019 16:24:31	20.9833	2439542	24	1	0	2	1	2	1	65	18.3907	1	0	0	0	0	0	1	0	0	2	2	1	1	1	0	0	0	0	1	1	1	1	1	1	0	0	1	2	0
1	1	1	123	3	0	1	1.83	21/02/2019 09:38:34	21/02/2019 10:43:19	64.75	2439910				2	1	3	1	64.5455	19.2736	1	3	3	3	2	0	3	0	0	1	1	0	0	1	0	1	0	0	0	0	0	0	0	2	0	3	1	1	2
1	1	1	123	3	0	0	1.52	21/02/2019 10:07:44	21/02/2019 10:25:34	17.8333	2439939	3	0	0	3	1	2	1	53.6364	23.2152	0	0	0	0	1	1	0	0	0	2	1	1	2	1	0	0	0	1	0	0	0	0	2	0	1	2	0	0	1
1	1	1	123	3	0	1	1.88	23/02/2019 09:41:47	23/02/2019 09:56:39	14.8667	2441384	6	1	0	2	1	2	1	75	21.22	1	1	1	2	1	0	2	0	2	0	0	0	1	0	1	0	0	2	1	1	0	2	1	1	1	0	1	1	0
1	1	0	12	2	0	1	1.78	22/02/2019 16:16:47	22/02/2019 16:37:04	20.2833	2440847	7	0	1	2	1	2	1	72	22.7244	0	0	1	0	0	2	1	0	0	0	1	1	0	1	0	1	2	0	0	0	0	1	1	0	1	1	1	0	1
1	0	0	1	1	0	1	1.95	08/02/2019 10:20:34	08/02/2019 10:42:30	21.9333	2432524	20	0	1	3	1	2	3	85	22.3537	0	0	0	0	0	0	0	0	0	0	0	1	0	0	0	0	1	0	0	0	0	0	0	0	0	0	0	0	2
1	0	0	1	1	0	1	1.85	24/02/2019 10:19:01	24/02/2019 10:34:28	15.45	2441878	6	1	0	1	1	2	1	75	21.9138	1	1	1	0	1	2	1	2	2	1	1	0	2	0	2	0	0	2	1	1	1	1	1	1	0	1	0	1	0
1	1	1	123	3	0	1	1.78	23/02/2019 10:17:52	23/02/2019 10:34:28	16.6	2441403	20	0	1	2	1	2	1	72	22.7244	1	1	2	1	1	2	1	2	2	0	0	1	0	1	1	0	0	2	1	1	2	2	0	1	1	2	0	1	0
1	1	0	12	2	0	1	1.72	22/02/2019 07:54:21	22/02/2019 08:11:15	16.9	2440570	13	1	0	1	1	2	1	75	25.3515	1	1	1	2	0	1	1	2	2	0	0	1	2	1	0	0	1	2	0	2	0	1	0	0	1	0	0	1	0
1	1	1	123	3	0	0	1.73	21/02/2019 08:39:37	21/02/2019 08:59:00	19.3833	2439868	11	0	1	2	1	3	1	55	18.3768	1	2	2	1	0	0	1	2	1	1	0	1	1	1	1	1	0	1	0	1	0	0	0	0	1	1	0	1	1
1	1	1	123	3	0	0	1.52	21/02/2019 09:00:52	21/02/2019 09:15:54	15.0333	2439886	20	0	1	2	1	2	1	54.5455	23.6087	2	0	0	0	1	1	0	0	0	1	2	1	1	1	1	1	1	0	0	0	0	0	0	0	0	0	1	1	2
1	0	0	1	1	0	1	1.81	24/02/2019 10:40:28	24/02/2019 10:55:22	14.9	2441886	20	0	1	2	1	2	1	65	19.8407	0	1	2	1	1	2	1	2	1	0	1	0	0	0	1	0	1	0	1	1	3	1	2	0	2	1	0	1	0
1	1	1	123	3	0	1	1.73	20/02/2019 17:14:53	20/02/2019 17:33:09	18.2667	2439595	1	0	1	2	1	2	1	68	22.7204	0	0	2	2	1	1	1	0	1	1	0	0	2	1	2	0	2	2	1	1	1	2	0	2	1	1	0	1	0
1	1	1	123	3	0	1	1.78	19/02/2019 04:28:05	19/02/2019 04:48:22	20.2833	2438297	13	1	0	2	1	2	1	65	20.5151	0	1	2	1	2	1	1	0	0	0	0	0	1	0	0	1	1	2	0	0	1	1	1	2	2	1	0	1	0
1	1	1	123	3	0	1	1.83	21/02/2019 08:42:59	21/02/2019 09:00:25	17.4333	2439872	6	1	0	2	1	2	1	81.8182	24.4314	2	0	0	0	0	0	0	0	0	1	2	1	0	2	0	1	1	0	0	0	0	1	0	0	0	0	2	0	2
1	0	0	1	1	0	1	1.65	22/02/2019 18:27:40	22/02/2019 18:37:27	9.78333	2441030	1	0	1	3	1	3	1	70	25.7117	0	0	1	0	1	1	2	1	2	0	0	1	2	1	0	1	0	0	1	0	1	0	0	0	1	3	0	1	2
1	0	0	1	1	1	0	1.75	24/02/2019 03:33:13	24/02/2019 03:55:49	22.6	2441761	3	0	0	3	0	3	1	64.6364	21.1058	0	0	1	1	1	1	0	0	1	1	1	1	1	1	0	0	0	1	0	0	0	0	0	1	1	0	0	0	0
1	1	1	123	3	0	1	1.86	23/02/2019 18:12:16	23/02/2019 18:26:01	13.75	2441633	6	1	0	1	1	2	1	70	20.2336	1	2	1	1	2	2	2	1	0	0	0	0	0	1	2	0	2	1	1	2	2	1	0	0	0	1	0	2	0
1	1	1	123	3	0	1	1.83	21/02/2019 11:15:45	21/02/2019 11:36:07	20.3667	2440005	6	1	0	2	1	1	1	84.0909	25.11	2	1	1	0	0	0	1	1	0	1	1	0	1	2	0	2	0	0	0	0	0	0	1	0	0	0	1	0	0
1	0	0	1	1	1	1	1.78	24/02/2019 06:31:51	24/02/2019 06:51:12	19.35	2441810	13	1	0	3	0	2	1	78.9545	24.9194	1	0	1	1	0	0	1	1	1	0	0	0	1	0	1	0	1	1	2	1	1	1	0	1	1	1	1	0	0
1	0	0	1	1	0	1	1.73	22/02/2019 16:59:54	22/02/2019 17:17:42	17.8	2440933	13	1	0	2	1	3	2	59.3182	19.8196	2	0	0	0	0	0	0	0	0	1	2	1	1	1	0	2	0	0	1	0	0	0	0	1	0	0	1	0	0
1	1	1	123	3	0	0	1.52	16/02/2019 10:07:40	16/02/2019 10:24:31	16.85	2437138	24	1	0	2	1	2	1	60	25.9695	0	1	0	0	1	1	1	0	0	1	1	1	0	1	0	2	0	0	0	0	0	1	1	0	1	0	1	1	0
1	1	1	123	3	0	1	1.83	22/02/2019 05:11:39	22/02/2019 05:21:30	9.85	2440501	3	0	0	3	1	2	1	72.7273	21.7168	0	0	0	1	0	0	2	1	0	0	2	0	2	2	0	2	0	0	0	2	0	0	1	0	0	1	2	0	2
1	0	0	1	1	0	0	1.75	24/02/2019 10:20:07	24/02/2019 10:34:48	14.6833	2441880	22	0	0	2	1	2	1	62	20.2449	1	1	2	1	1	0	1	2	0	0	0	0	1	0	2	1	0	2	1	1	0	1	1	1	1	2	1	2	0
1	1	1	123	3	0	1	1.52	17/02/2019 03:52:16	17/02/2019 04:10:05	17.8167	2437308	13	1	0	2	1	2	1	67.2727	29.1174	0	0	0	0	0	0	0	0	0	2	0	2	0	2	0	2	0	0	0	0	0	0	1	0	0	0	2	1	2
1	1	1	123	3	0	1	1.52	24/02/2019 05:27:03	24/02/2019 05:37:19	10.2667	2441791				3	1	2	1	76.8182	33.2489	0	1	2	1	0	1	0	0	0	2	2	1	0	0	0	2	0	1	1	0	0	0	0	0	0	1	1	0	0
1	0	0	1	1	1	1	1.8	12/02/2019 13:43:31	12/02/2019 14:07:39	24.1333	2434726	10	0	1	4	1	1	2	77	23.7654	1	1	0	0	0	1	0	0	0	1	0	0	0	0	0	0	1	0	0	0	0	0	0	0	0	0	0	1	0
1	1	0	12	2	0	0	1.79	22/02/2019 07:32:33	22/02/2019 07:51:37	19.0667	2440566	20	0	1	2	0	2	1	70	21.847	1	1	0	0	0	0	0	0	0	0	1	1	2	0	0	0	0	2	2	0	0	2	0	1	0	2	0	2	0
1	0	0	1	1	1	1	1.65	22/02/2019 16:59:05	22/02/2019 17:08:47	9.7	2440929	22	0	0	3	0	3	1	70	25.7117	0	1	1	0	1	0	2	2	0	0	0	2	0	1	0	2	0	2	0	1	0	0	0	1	1	0	0	0	1
1	0	0	1	1	0	1	1.75	24/02/2019 11:02:18	24/02/2019 11:24:56	22.6333	2441889	3	0	0	2	1	2	1	65	21.2245	0	1	1	1	1	1	1	0	2	0	0	0	1	1	0	0	0	2	1	1	0	1	1	1	1	2	0	1	0
1	1	1	123	3	0	1	1.88	19/02/2019 15:14:17	19/02/2019 15:37:50	23.55	2438801	6	1	0	2	1	1	1	75	21.22	1	1	0	1	1	1	1	2	2	0	1	0	2	0	2	0	1	0	1	2	2	2	1	2	1	2	0	1	0
1	1	1	123	3	0	0	1.52	20/02/2019 06:17:23	20/02/2019 06:27:00	9.61667	2439244	24	1	0	3	1	2	1	57.2727	24.7891	0	0	2	2	1	0	0	0	1	1	1	1	1	2	0	0	1	2	0	0	0	0	0	0	0	0	1	0	2
1	0	0	1	1	0	0	1.73	23/02/2019 07:09:35	23/02/2019 07:28:06	18.5167	2441280	1	0	1	2	1	2	1	57.5455	19.2273	0	1	1	1	0	1	1	2	2	0	0	0	1	0	0	0	1	1	1	1	0	1	0	0	2	0	0	1	1
1	1	0	12	2	0	1	1.82	23/02/2019 11:28:35	23/02/2019 11:38:00	9.41667	2441431	21	0	0	3	1	3	2	68	20.5289	0	2	2	3	1	1	2	3	2	0	0	0	3	0	1	0	1	2	1	2	1	3	3	2	3	3	0	3	1
1	1	1	123	3	0	1	1.87	23/02/2019 01:25:14	23/02/2019 01:40:29	15.25	2441161	6	1	0	2	1	2	1	76	21.7335	0	2	1	2	2	3	2	0	1	0	0	1	2	0	1	0	2	1	0	0	0	1	2	0	0	1	0	0	0
1	0	0	1	1	1	0	1.55	13/02/2019 10:26:21	13/02/2019 10:49:10	22.8167	2435187	3	0	0	3	1	1	2	50.9091	21.19	0	0	0	0	0	0	0	1	0	2	1	1	0	1	0	1	0	0	0	0	0	0	0	0	0	0	1	0	3
1	1	1	123	3	0	1	1.88	19/02/2019 16:18:53	19/02/2019 16:43:47	24.9	2438926	24	1	0	1	1	2	1	72	20.3712	0	1	0	1	2	2	1	2	2	0	0	0	1	0	1	0	1	1	1	2	2	0	2	0	2	2	0	1	0
1	1	1	123	3	0	1	1.85	19/02/2019 04:28:06	19/02/2019 04:48:36	20.5	2438298	1	0	1	2	1	1	1	75	21.9138	0	2	1	0	1	0	1	2	1	1	0	0	0	0	1	1	1	1	0	1	0	0	1	0	1	2	0	1	0
1	1	1	123	3	0	1	1.83	22/02/2019 05:52:25	22/02/2019 06:11:53	19.4667	2440532	13	1	0	3	1	2	1	77.2727	23.0741	1	0	0	2	2	1	0	0	0	1	2	2	0	0	1	2	0	0	1	0	0	0	1	2	0	0	0	0	1
1	0	0	1	1	1	1	1.91	21/02/2019 04:56:11	21/02/2019 05:17:18	21.1167	2439805	6	1	0	2	1	1	2	89.6364	24.5707	0	0	0	0	0	0	1	0	0	0	0	0	0	0	0	0	0	0	0	0	0	0	0	0	0	0	2	0	1
1	1	1	123	3	1	0	1.52	21/02/2019 04:53:26	21/02/2019 05:08:07	14.6833	2439803	1	0	1	3	1	2	1	55.4545	24.0021	0	0	0	2	1	1	0	0	1	1	1	2	1	1	3	2	0	0	1	1	0	2	1	1	1	1	0	1	1
1	1	1	123	3	0	0	1.68	19/02/2019 02:31:49	19/02/2019 03:03:27	31.6333	2438252	20	0	1	4	1	1	1	50	17.7154	1	0	0	1	1	0	0	0	1	0	1	1	1	1	0	2	0	1	0	0	0	1	0	1	0	1	0	0	1
1	1	1	123	3	0	0	1.52	21/02/2019 01:37:50	21/02/2019 01:57:27	19.6167	2439757	1	0	1	3	1	2	1	56.3636	24.3956	2	0	2	1	1	0	0	2	0	0	0	1	0	0	1	0	0	1	0	0	0	0	0	2	1	0	0	2	1
1	1	1	123	3	0	1	1.83	20/02/2019 16:48:06	20/02/2019 17:04:54	16.8	2439577	20	0	1	2	0	2	1	75	22.3954	0	0	1	1	1	0	2	0	2	0	0	0	1	0	0	0	2	1	0	1	2	1	1	2	1	0	0	2	0
1	1	1	123	3	0	1	1.52	21/02/2019 01:28:02	21/02/2019 01:37:27	9.41667	2439753	1	0	1	3	1	2	1	66.8182	28.9206	2	1	1	2	0	2	0	2	0	0	2	1	1	1	0	2	0	0	0	1	0	0	0	1	2	0	0	0	1
1	0	1	13	2	0	0	1.52	22/02/2019 11:45:59	22/02/2019 11:55:06	9.11667	2440660	1	0	1	3	1	2	1	67.2727	29.1174	0	1	0	1	1	1	0	0	0	0	2	1	0	2	0	0	0	1	0	0	1	0	2	2	0	1	1	2	0
1	1	1	123	3	0	1	1.76	21/02/2019 06:59:59	21/02/2019 07:25:06	25.1167	2439816	13	1	0	2	1	2	1	72	23.2438	1	0	1	2	0	1	0	1	2	0	1	0	1	0	0	0	0	1	1	0	0	0	0	0	1	0	0	1	0
1	0	0	1	1	0	1	1.52	23/02/2019 04:38:10	23/02/2019 04:49:57	11.7833	2441239	9	1	0	1	1	1	1	68.1818	29.5108	1	0	1	0	0	1	0	0	2	1	1	0	2	1	0	0	0	2	2	2	1	1	1	1	0	0	0	2	0
1	0	0	1	1	0	1	1.82	22/02/2019 19:15:05	22/02/2019 19:23:20	8.25	2441050	13	1	0	3	0	3	1	77	23.246	1	0	1	1	0	0	0	0	0	1	0	2	2	1	0	0	0	0	0	0	1	0	0	0	1	1	0	0	2
1	0	0	1	1	1	0	1.7	24/02/2019 09:51:08	24/02/2019 10:04:50	13.7	2441874	22	0	0	3	0	2	1	59.0909	20.4467	0	1	0	0	0	0	1	1	0	2	0	2	0	0	0	1	1	0	0	0	1	1	0	1	0	0	1	0	1
1	1	1	123	3	0	0	1.52	21/02/2019 03:59:15	21/02/2019 04:11:06	11.85	2439782	20	0	1	3	1	2	1	54.5455	23.6087	0	1	0	0	0	0	0	2	1	2	1	0	1	1	0	0	1	1	0	1	0	0	1	0	1	1	0	1	2
1	0	0	1	1	1	1	1.75	23/02/2019 17:10:08	23/02/2019 17:19:11	9.05	2441601	13	1	0	2	1	3	3	80.4545	26.2709	2	0	0	0	1	0	0	0	0	2	1	2	0	2	0	2	0	0	0	1	0	2	1	0	3	0	1	0	1
1	1	1	123	3	0	0	1.52	21/02/2019 03:15:56	21/02/2019 03:44:28	28.5333	2439774	6	1	0	2	1	2	1	55.4545	24.0021	0	0	0	0	0	0	0	0	0	2	1	2	0	2	0	1	0	1	0	0	0	0	0	0	0	1	2	0	2
1	0	0	1	1	0	1	1.85	18/02/2019 15:40:45	18/02/2019 15:55:46	15.0167	2438000	13	1	0	3	1	3	2	70	20.4529	0	2	1	0	1	2	0	2	1	2	0	0	1	0	0	0	1	1	0	2	2	1	0	2	0	3	0	1	1
1	1	1	123	3	0	1	1.52	21/02/2019 03:58:23	21/02/2019 04:19:49	21.4333	2439784	1	0	1	3	1	2	1	66.3636	28.7239	2	0	0	1	0	1	1	1	0	1	1	1	1	2	1	0	1	0	0	0	0	0	1	0	0	0	1	0	1
1	1	1	123	3	0	0	1.8	19/02/2019 09:53:31	19/02/2019 10:19:10	25.65	2438382	24	1	0	2	1	2	1	65	20.0617	1	0	0	0	0	0	0	0	1	0	0	0	0	1	0	1	1	0	0	1	1	0	0	1	0	1	1	0	1
1	1	1	123	3	0	0	1.52	21/02/2019 02:05:19	21/02/2019 02:22:37	17.3	2439764	20	0	1	3	1	2	2	62.7273	27.15	2	0	2	0	1	0	0	2	1	2	0	0	0	0	2	2	1	0	0	0	0	0	0	2	0	0	0	1	0
1	1	0	12	2	0	1	1.82	24/02/2019 06:12:28	24/02/2019 06:44:05	31.6167	2441804	1	0	1	2	1	2	1	63	19.0194	0	1	2	0	1	1	1	0	2	0	0	0	1	1	1	1	1	0	1	0	0	2	1	2	2	1	0	2	0
1	1	1	123	3	0	0	1.52	21/02/2019 04:54:48	21/02/2019 05:08:56	14.1333	2439804	3	0	0	3	1	3	1	54.5455	23.6087	0	0	1	0	0	0	0	0	0	1	2	1	0	1	0	1	0	1	0	0	0	0	1	0	0	1	1	0	1
1	1	0	12	2	0	1	1.87	23/02/2019 09:38:52	23/02/2019 09:56:16	17.4	2441381	24	1	0	3	1	3	2	68	19.4458	0	0	1	1	1	2	3	1	0	1	1	0	2	0	3	0	2	1	0	2	2	3	3	1	3	1	0	1	0
1	0	0	1	1	1	0	1.75	24/02/2019 08:00:53	24/02/2019 08:22:25	21.5333	2441834	22	0	0	3	0	3	2	63.2727	20.6605	1	1	0	1	0	1	1	2	1	0	1	1	0	0	1	2	1	1	0	1	1	1	1	0	0	0	0	1	1
1	1	1	123	3	0	0	1.52	21/02/2019 12:25:42	21/02/2019 12:44:59	19.2833	2440118	20	0	1	2	1	2	1	54.5455	23.6087	1	1	0	0	0	0	0	0	0	0	1	0	0	1	0	0	1	0	1	0	1	1	1	0	0	0	1	0	0
1	1	1	123	3	0	0	1.52	20/02/2019 05:59:04	20/02/2019 06:23:19	24.25	2439241	20	0	1	2	1	1	1	59.0909	25.5761	2	0	0	1	0	0	0	2	2	1	2	0	2	2	1	2	2	0	0	0	1	0	1	0	0	0	0	0	2
1	1	0	12	2	0	1	1.95	24/02/2019 07:52:47	24/02/2019 08:10:11	17.4	2441832	6	1	0	2	1	1	1	80	21.0388	0	1	1	0	0	1	1	0	1	0	0	1	0	0	1	1	1	0	0	2	2	1	2	2	2	1	0	1	0
1	0	0	1	1	0	0	1.7	24/02/2019 12:13:48	24/02/2019 12:31:26	17.6333	2441922	3	0	0	2	0	2	2	66.8182	23.1205	1	2	0	0	0	0	0	0	0	1	2	2	0	1	1	2	2	0	0	1	1	1	1	0	0	0	2	0	1
1	1	1	123	3	0	1	1.83	19/02/2019 01:17:11	19/02/2019 01:26:52	9.68333	2438230	3	0	0	3	1	2	1	68.1818	20.3595	2	2	2	1	1	0	0	1	0	0	0	0	0	2	0	2	0	0	0	0	0	1	0	0	0	0	0	0	2
1	1	1	123	3	0	1	1.8	22/02/2019 17:58:38	22/02/2019 18:12:54	14.2667	2441003	1	0	1	2	1	1	1	65	20.0617	0	1	3	1	0	2	2	0	2	0	0	1	2	0	2	0	1	2	1	0	0	1	1	2	1	2	0	1	0
1	1	1	123	3	0	0	1.77	22/02/2019 14:41:51	22/02/2019 15:35:44	53.8833	2440744	11	0	1	2	1	2	1	52	16.598	1	2	1	0	1	2	2	0	0	1	1	2	0	0	1	0	0	1	2	2	1	1	0	1	0	1	0	0	0
1	1	1	123	3	0	0	1.52	20/02/2019 08:36:00	20/02/2019 08:57:14	21.2333	2439285	20	0	1	2	1	1	1	56.8182	24.5924	2	0	1	0	1	0	0	0	0	1	0	0	2	2	0	1	2	1	0	1	1	0	0	1	0	0	1	1	2
1	1	0	12	2	0	1	1.77	22/02/2019 07:54:23	22/02/2019 08:11:25	17.0333	2440571	20	0	1	2	1	2	1	63	20.1092	0	1	1	2	0	1	0	2	1	0	1	1	0	1	0	1	1	0	1	0	0	0	1	0	2	1	1	2	0
1	1	1	123	3	0	1	1.78	19/02/2019 09:53:36	19/02/2019 10:19:36	26	2438383	13	1	0	2	0	1	1	70	22.0932	1	1	1	0	0	1	0	1	0	1	0	1	1	1	0	2	0	0	0	0	0	0	0	1	0	0	0	1	1
1	1	1	123	3	0	0	1.52	22/02/2019 04:49:48	22/02/2019 05:11:10	21.3667	2440499	22	0	0	3	1	2	1	65	28.1337	0	0	1	0	0	0	0	0	0	2	0	1	0	0	0	1	0	0	0	0	1	0	0	1	2	0	0	1	0
1	1	1	123	3	0	0	1.8	23/02/2019 18:12:29	23/02/2019 18:26:19	13.8333	2441635	1	0	1	2	1	2	1	63	19.4444	0	2	1	1	1	0	0	0	0	0	0	1	1	1	1	0	1	0	1	1	0	2	2	2	1	2	0	1	0
1	1	0	12	2	0	1	1.85	23/02/2019 07:14:37	23/02/2019 07:31:36	16.9833	2441283	6	1	0	2	1	2	1	72	21.0373	1	0	2	1	0	1	1	0	1	1	1	1	1	1	1	0	0	2	0	1	2	1	0	1	1	1	0	2	0
1	1	1	123	3	0	1	1.88	21/02/2019 08:39:34	21/02/2019 08:58:40	19.1	2439867	20	0	1	2	1	2	1	74	20.9371	1	0	0	1	1	2	0	2	1	0	1	0	1	0	1	0	1	2	2	0	1	0	2	1	0	2	0	0	0
1	1	1	123	3	0	1	1.88	21/02/2019 07:49:41	21/02/2019 08:12:42	23.0167	2439837	6	1	0	2	1	2	1	72	20.3712	1	1	1	1	0	0	0	1	0	1	1	1	0	1	0	2	0	0	0	0	0	0	0	0	1	0	0	1	1
1	1	1	123	3	0	1	1.52	19/02/2019 04:40:34	19/02/2019 05:27:10	46.6	2438300	13	1	0	3	1	2	1	65	28.1337	2	1	1	1	1	0	2	2	0	2	1	0	1	0	0	2	0	0	0	2	0	0	0	1	1	2	2	0	1
1	1	1	123	3	0	1	1.75	20/02/2019 16:27:05	20/02/2019 16:45:06	18.0167	2439551	1	0	1	2	1	2	1	50	16.3265	1	2	2	1	1	2	0	1	1	1	0	0	2	1	0	0	1	1	0	1	1	1	1	0	2	1	0	1	0
1	1	1	123	3	0	0	1.52	21/02/2019 11:56:55	21/02/2019 12:16:47	19.8667	2440063	20	0	1	2	1	2	1	56.8182	24.5924	2	0	0	0	1	0	2	0	0	1	1	1	0	0	0	1	1	0	1	0	0	1	2	1	0	0	2	0	0
1	1	1	123	3	0	1	1.83	20/02/2019 04:25:29	20/02/2019 04:36:50	11.35	2439224	24	1	0	3	1	2	1	70.4545	21.0381	2	1	1	1	1	0	0	2	0	2	1	2	0	1	1	0	1	0	0	2	1	1	0	1	0	0	1	0	0
1	1	1	123	3	0	0	1.75	19/02/2019 02:31:43	19/02/2019 03:03:18	31.5833	2438251	1	0	1	4	1	2	1	60	19.5918	0	0	0	0	0	0	0	0	0	1	0	2	0	1	1	1	0	0	1	0	1	0	0	0	0	1	0	0	1
1	1	1	123	3	0	0	1.52	19/02/2019 04:20:12	19/02/2019 04:29:53	9.68333	2438295	3	0	0	3	1	2	1	56.8182	24.5924	2	0	2	0	1	1	1	2	0	2	2	1	0	0	0	2	0	2	1	0	0	0	1	1	1	0	0	0	0
1	1	0	12	2	0	0	1.7	23/02/2019 02:17:49	23/02/2019 02:31:32	13.7167	2441181	22	0	0	1	1	2	1	60	20.7612	0	0	1	1	2	2	1	1	0	0	0	1	0	1	2	0	2	0	2	1	2	1	0	0	1	2	0	1	1
1	1	1	123	3	0	0	1.78	22/02/2019 13:54:42	22/02/2019 14:14:20	19.6333	2440737	11	0	1	2	1	2	1	60	18.937	1	1	0	0	0	1	0	1	2	1	0	0	0	1	2	0	1	0	1	2	2	1	0	0	2	1	1	0	1
1	1	1	123	3	0	1	1.52	21/02/2019 11:22:55	21/02/2019 11:33:16	10.35	2439966	1	0	1	3	1	2	1	71.8182	31.0847	1	0	1	0	1	0	1	0	2	0	0	1	0	0	2	2	2	0	0	2	1	0	2	0	1	0	1	0	2
1	1	1	123	3	0	1	1.85	23/02/2019 12:01:59	23/02/2019 12:23:14	21.25	2441434	6	1	0	2	1	2	1	75	21.9138	0	2	2	1	2	0	1	0	1	0	0	0	2	1	0	1	1	0	1	1	1	3	0	2	1	2	1	1	0
1	1	1	123	3	0	0	1.52	21/02/2019 11:24:01	21/02/2019 11:46:45	22.7333	2440022	3	0	0	2	1	2	1	55.4545	24.0021	0	0	1	0	0	1	0	0	0	0	2	1	0	2	1	0	0	0	0	0	1	0	0	0	1	1	0	0	0
1	1	1	123	3	0	0	1.75	20/02/2019 17:14:50	20/02/2019 17:32:59	18.15	2439594	20	0	1	2	0	2	1	65	21.2245	1	1	1	2	2	0	1	1	0	0	1	1	1	0	1	0	2	0	2	0	2	0	0	1	1	1	0	2	0
1	0	1	13	2	0	1	1.52	16/02/2019 05:11:28	16/02/2019 05:25:07	13.65	2437083	24	1	0	2	1	1	2	67.2727	29.1174	1	0	0	0	0	0	0	0	0	1	1	2	0	1	0	2	0	0	0	0	0	0	0	0	1	0	2	0	1
1	0	0	1	1	1	1	1.88	24/02/2019 07:37:45	24/02/2019 07:58:13	20.4667	2441827	24	1	0	3	0	3	2	71.2727	20.1654	1	0	1	1	1	0	1	1	1	1	1	0	1	0	2	0	1	1	1	1	1	1	1	0	1	1	1	1	0
1	0	0	1	1	0	0	1.51	04/02/2019 23:09:03	04/02/2019 23:27:09	18.1	2430762	16	1	0	3	1	1	2	59	25.8761	3	2	3	3	1	2	3	1	3	1	3	1	2	2	0	2	0	0	0	1	0	2	0	0	0	0	0	0	0
1	1	1	123	3	0	0	1.52	24/02/2019 02:04:25	24/02/2019 02:12:35	8.16667	2441739				2	1	2	1	61.8182	26.7565	0	1	0	1	1	0	0	0	0	1	2	0	0	0	1	2	0	0	0	1	0	0	1	0	0	0	1	1	1
1	1	1	123	3	0	1	1.88	19/02/2019 06:07:43	19/02/2019 06:27:42	19.9833	2438318	6	1	0	2	1	1	1	75	21.22	1	1	1	1	1	1	2	1	0	1	1	1	2	0	1	0	0	1	2	0	1	1	0	1	2	1	0	1	0
1	0	0	1	1	0	0	1.75	18/02/2019 15:53:01	18/02/2019 16:35:29	42.4667	2438008	24	1	0	1	1	1	1	71.1818	23.243	1	0	0	0	1	0	0	0	0	0	0	0	0	1	0	0	0	0	1	1	1	0	0	0	0	0	0	0	0
1	1	1	123	3	0	1	1.83	21/02/2019 10:13:14	21/02/2019 10:29:18	16.0667	2439952	6	1	0	2	1	1	1	81.8182	24.4314	2	1	0	1	0	1	0	0	0	1	1	1	0	1	0	1	0	0	0	0	0	0	1	1	0	0	1	0	1
1	1	1	123	3	0	1	1.83	20/02/2019 16:49:43	20/02/2019 17:02:57	13.2333	2439579	3	0	0	3	1	2	2	61.8182	18.4592	2	1	0	1	0	0	0	2	2	2	1	2	0	1	0	2	1	0	1	0	0	0	1	2	0	0	0	1	0
1	0	0	1	1	0	0	1.75	23/02/2019 17:59:03	23/02/2019 18:08:58	9.91667	2441628	3	0	0	2	0	3	3	68.1818	22.2635	1	1	0	0	0	0	0	1	0	2	1	2	0	1	1	0	1	0	0	3	1	1	3	0	1	0	0	0	1
1	0	0	1	1	1	1	1.78	23/02/2019 05:48:17	23/02/2019 06:00:53	12.6	2441264	3	0	0	2	0	2	1	66	20.8307	0	0	0	0	0	0	2	1	0	2	2	2	0	0	0	2	1	1	0	0	1	0	0	1	0	0	1	0	2
1	0	0	1	1	0	0	1.75	18/02/2019 17:37:20	18/02/2019 18:41:22	64.0333	2438129	22	0	0	2	1	1	1	63.6818	20.7941	1	0	0	0	0	0	0	0	0	0	0	1	0	0	0	0	0	0	0	0	0	0	1	0	0	0	1	0	0
1	0	0	1	1	0	1	1.73	22/02/2019 04:30:08	22/02/2019 04:42:45	12.6167	2440490	14	0	0	2	1	2	1	84.3636	28.1879	1	0	0	0	0	0	2	1	0	2	1	1	2	0	1	1	0	0	0	0	0	0	0	0	0	0	2	0	0
1	0	0	1	1	0	1	1.91	23/02/2019 16:27:01	23/02/2019 16:39:47	12.7667	2441574	6	1	0	2	1	3	2	85.9091	23.549	2	2	1	0	0	1	0	1	0	1	2	1	0	1	0	1	0	0	0	0	3	0	0	3	0	0	1	0	2
1	0	0	1	1	1	0	1.75	22/02/2019 18:22:48	22/02/2019 18:31:52	9.06667	2441028	22	0	0	2	0	3	1	78	25.4694	0	0	3	0	0	1	0	0	1	1	1	0	1	1	1	0	0	1	0	0	0	0	2	1	0	0	0	0	1
1	1	1	123	3	0	0	1.7	23/02/2019 03:38:19	23/02/2019 03:56:57	18.6333	2441215	1	0	1	2	1	2	1	60	20.7612	0	1	1	2	2	1	1	0	2	0	0	0	0	1	0	1	0	2	0	1	2	2	2	1	1	2	0	0	0
1	0	0	1	1	1	1	1.78	21/02/2019 08:17:10	21/02/2019 08:54:45	37.5833	2439859	20	0	1	2	0	2	2	73.6818	23.2552	1	0	1	0	0	0	0	0	0	0	0	0	0	0	0	0	0	1	0	0	2	0	0	0	0	0	1	0	1
1	1	0	12	2	0	1	1.89	22/02/2019 09:34:34	22/02/2019 09:50:49	16.25	2440604	6	1	0	2	1	3	1	72	20.1562	1	1	1	0	0	0	1	2	1	1	1	0	0	1	1	1	1	0	0	1	2	1	1	0	2	0	1	0	0
1	1	1	123	3	0	0	1.83	20/02/2019 17:01:52	20/02/2019 17:10:43	8.85	2439586	24	1	0	3	1	2	2	61.3636	18.3235	2	2	1	0	1	2	0	2	0	0	0	1	0	2	0	1	0	0	1	0	0	0	1	1	0	1	0	0	0
1	1	1	123	3	0	0	1.85	20/02/2019 04:14:20	20/02/2019 04:32:13	17.8833	2439225	24	1	0	2	1	2	1	60	17.531	1	1	0	0	1	1	0	1	2	0	0	1	0	1	1	0	2	1	1	1	1	2	2	1	0	2	0	2	0
1	0	0	1	1	1	0	1.73	23/02/2019 04:22:09	23/02/2019 04:34:15	12.1	2441234	22	0	0	3	0	2	1	65.5909	21.9155	0	0	1	0	1	2	0	0	1	1	1	1	2	0	0	0	1	0	0	0	1	0	0	0	1	0	0	1	1
1	1	1	123	3	0	1	1.83	21/02/2019 11:47:22	21/02/2019 12:08:43	21.35	2440053	22	0	0	3	1	2	1	76.3636	22.8026	0	0	0	1	0	0	2	0	0	1	1	1	0	1	1	1	0	0	0	2	1	1	0	2	1	0	0	0	2
1	0	0	1	1	0	1	1.78	22/02/2019 05:35:10	22/02/2019 06:04:27	29.2833	2440525	19	1	0	3	0	2	1	79.7273	25.1633	1	0	0	0	0	0	2	0	0	2	1	2	0	0	0	0	0	0	0	0	0	1	0	0	0	0	2	0	1
1	0	0	1	1	0	1	1.75	22/02/2019 16:27:11	22/02/2019 16:37:12	10.0167	2440867	18	1	1	2	1	2	2	86.0909	28.1113	1	0	0	1	0	0	0	0	1	2	2	1	0	2	1	1	0	1	0	1	0	0	0	0	0	0	2	1	2
1	1	1	123	3	0	0	1.52	20/02/2019 07:45:29	20/02/2019 08:06:14	20.75	2439267	20	0	1	2	1	1	1	56.8182	24.5924	2	0	1	0	1	0	1	0	1	1	0	0	2	0	0	2	2	1	0	1	1	0	0	1	0	0	0	1	1
1	0	0	1	1	0	1	1.65	21/02/2019 13:05:49	21/02/2019 13:27:50	22.0167	2440169	24	1	0	3	0	3	1	70	25.7117	0	0	0	0	2	0	1	0	0	0	1	0	0	0	1	1	0	0	1	1	1	0	0	2	0	1	0	0	0
1	1	1	123	3	0	0	1.75	23/02/2019 03:38:59	23/02/2019 03:57:06	18.1167	2441217	11	0	1	2	1	2	1	49	16	1	0	1	1	2	1	0	0	1	0	0	1	2	1	1	0	0	2	2	2	0	1	2	1	1	0	0	0	0
1	0	0	1	1	1	1	1.73	22/02/2019 17:15:51	22/02/2019 17:25:12	9.35	2440953	6	1	0	2	0	3	1	80	26.7299	0	0	0	1	1	0	0	0	0	1	1	0	0	1	0	0	1	0	0	0	1	0	0	0	1	0	0	0	0
1	0	0	1	1	1	0	1.68	22/02/2019 20:47:13	22/02/2019 20:56:46	9.55	2441083	6	1	0	3	0	3	1	72	25.5102	1	0	0	1	0	0	0	1	0	1	1	0	0	2	0	2	0	0	2	0	2	0	0	0	1	0	0	0	1
1	0	0	1	1	0	1	1.87	22/02/2019 19:24:08	22/02/2019 19:38:35	14.45	2441053	20	0	1	3	0	3	1	80	22.8774	0	0	2	1	1	0	0	0	0	1	1	1	0	0	0	1	0	2	0	0	0	1	1	2	0	0	1	0	2
1	1	1	123	3	0	1	1.52	21/02/2019 01:19:19	21/02/2019 01:27:29	8.16667	2439754	13	1	0	3	1	2	1	70.9091	30.6913	2	0	1	1	1	1	2	2	0	0	0	0	0	0	2	2	0	0	0	0	0	1	0	2	1	0	0	0	1
1	0	0	1	1	1	1	1.9	22/02/2019 19:31:00	22/02/2019 19:46:16	15.2667	2441055	24	1	0	3	0	3	1	78	21.6066	1	0	0	0	0	0	0	0	1	1	0	1	0	1	0	1	0	0	2	0	0	1	0	0	0	0	0	0	1
1	1	1	123	3	0	1	1.83	19/02/2019 05:16:44	19/02/2019 05:36:30	19.7667	2438301	20	0	1	3	1	2	1	66.3636	19.8165	2	0	1	1	0	0	0	2	0	2	1	1	1	0	0	1	0	0	0	0	0	0	1	1	0	0	0	1	0
1	0	0	1	1	1	1	1.7	12/02/2019 17:50:54	12/02/2019 18:17:34	26.6667	2435007	3	0	0	3	0	1	1	55	19.0311	0	1	1	1	1	0	0	2	0	2	2	0	0	0	0	0	0	0	1	1	2	0	2	0	0	0	0	0	2
1	1	1	123	3	0	0	1.72	20/02/2019 16:27:09	20/02/2019 16:45:25	18.2667	2439554	1	0	1	1	0	2	1	52	17.5771	0	1	1	0	2	1	1	0	2	0	0	1	2	0	1	0	1	2	1	2	0	2	2	2	1	1	0	2	1
1	0	0	1	1	1	1	1.75	22/02/2019 19:03:09	22/02/2019 19:13:22	10.2167	2441044	24	1	0	3	1	3	1	78	25.4694	1	1	0	1	0	0	0	0	0	0	2	2	3	1	1	0	2	0	0	0	0	0	0	2	1	0	2	0	1
1	1	1	123	3	0	0	1.52	21/02/2019 03:28:54	21/02/2019 03:51:42	22.8	2439777	20	0	1	3	1	2	1	60	25.9695	2	2	0	0	0	0	0	2	1	1	0	0	2	0	0	1	2	1	2	2	0	1	1	0	0	2	0	1	1
1	1	1	123	3	0	1	1.83	20/02/2019 06:10:33	20/02/2019 06:41:21	30.8	2439245	6	1	0	2	1	1	1	77.2727	23.0741	2	0	0	0	0	0	0	2	1	1	0	2	1	2	0	2	0	1	1	1	1	0	0	0	0	1	2	0	1
1	1	0	12	2	0	1	1.78	23/02/2019 12:51:42	23/02/2019 13:16:44	25.0333	2441470	13	1	0	2	1	1	1	68	21.4619	1	1	1	1	2	0	1	2	1	0	0	1	0	1	0	0	0	2	2	1	1	1	2	1	2	2	0	1	0
1	1	1	123	3	0	0	1.52	22/02/2019 11:02:57	22/02/2019 11:16:00	13.05	2440640	20	0	1	2	1	2	1	64.5455	27.9369	1	1	1	2	1	0	1	0	1	2	2	1	0	1	0	1	0	1	0	0	0	2	0	2	0	0	1	1	1
1	0	0	1	1	1	1	1.85	24/02/2019 02:31:07	24/02/2019 02:59:57	28.8333	2441746	24	1	0	2	0	2	1	83.4091	24.3708	0	1	0	1	0	1	2	0	1	0	0	0	1	0	1	1	0	2	1	1	1	2	1	1	0	1	1	1	0
1	1	1	123	3	0	0	1.52	21/02/2019 10:04:10	21/02/2019 10:20:53	16.7167	2439929	20	0	1	2	1	1	1	56.8182	24.5924	2	0	0	0	1	0	0	0	0	2	0	2	0	1	0	1	0	1	1	0	0	1	0	1	0	0	0	0	1
1	1	1	123	3	0	0	1.75	19/02/2019 01:45:54	19/02/2019 02:13:15	27.35	2438235	1	0	1	4	1	2	1	75	24.4898	1	0	0	0	2	1	0	0	0	1	1	0	0	1	1	0	0	0	1	0	0	1	0	0	1	0	1	1	0
1	1	1	123	3	0	0	1.52	21/02/2019 04:17:41	21/02/2019 04:26:53	9.2	2439788	3	0	0	3	1	2	2	54.5455	23.6087	0	0	1	0	0	0	0	0	0	1	1	1	0	2	0	2	0	1	0	0	1	0	0	0	0	0	1	0	2
1	1	0	12	2	0	0	1.7	23/02/2019 18:42:09	23/02/2019 19:33:08	50.9833	2441642	5	1	0	2	0	1	1	63.6364	22.0195	0	1	2	0	1	3	0	2	0	0	0	0	1	0	0	0	2	0	1	2	0	0	0	1	3	1	0	2	0
1	1	0	12	2	0	0	1.68	20/02/2019 22:48:18	20/02/2019 23:18:19	30.0167	2439730	5	1	0	2	0	1	1	59.0909	20.9364	0	0	0	0	0	0	2	0	0	0	0	0	0	0	0	0	0	1	0	0	2	0	0	0	1	1	0	1	0
1	0	0	1	1	1	1	1.73	21/02/2019 14:42:44	21/02/2019 14:51:51	9.11667	2440288	20	0	1	3	0	3	1	80	26.7299	1	0	0	0	0	0	0	0	0	2	1	1	0	1	0	1	0	0	0	0	1	0	0	0	0	0	2	0	2
1	1	0	12	2	0	0	1.85	20/02/2019 20:42:53	20/02/2019 21:08:47	25.9	2439677	6	1	0	2	0	1	1	77.2727	22.5779	0	0	0	0	0	1	0	0	0	0	0	0	0	0	0	0	0	2	0	0	0	0	0	0	0	0	0	0	0
1	1	1	123	3	0	0	1.52	22/02/2019 12:23:31	22/02/2019 12:37:39	14.1333	2440674	20	0	1	3	1	2	1	66.3636	28.7239	0	0	1	1	0	0	1	0	3	0	1	0	0	1	1	2	0	0	0	1	1	0	1	1	0	0	0	0	0
1	0	0	1	1	0	0	1.65	24/02/2019 00:45:43	24/02/2019 01:21:04	35.35	2441724	6	1	0	2	0	1	1	59.0909	21.7046	0	0	0	3	0	1	0	0	0	0	0	1	0	0	0	0	0	0	0	2	0	0	0	0	2	0	0	1	0
1	1	1	123	3	0	1	1.83	21/02/2019 01:45:43	21/02/2019 02:04:48	19.0833	2439760	3	0	0	3	1	2	1	66.3636	19.8165	2	2	0	1	1	2	0	2	2	0	1	2	0	2	1	2	0	0	0	2	0	1	0	1	0	2	1	0	0
1	0	0	1	1	0	0	1.68	20/02/2019 16:19:32	20/02/2019 16:56:53	37.35	2439548	13	1	0	2	1	1	1	59.0909	20.9364	1	0	0	0	0	1	1	0	0	0	0	1	0	0	0	0	0	0	0	0	1	0	0	0	0	1	1	1	0
1	0	0	1	1	0	0	1.7	24/02/2019 00:01:56	24/02/2019 00:34:33	32.6167	2441712	5	1	0	2	0	1	1	63.6364	22.0195	0	0	1	0	0	0	0	0	0	1	0	1	0	0	0	0	3	1	0	0	0	0	0	2	0	2	0	1	1
1	0	0	1	1	0	0	1.73	23/02/2019 16:16:02	23/02/2019 16:25:55	9.88333	2441569	24	1	0	1	0	3	2	61.3636	20.5031	2	0	0	0	1	0	0	0	0	1	1	0	0	0	0	2	0	1	0	0	0	1	0	0	0	0	2	0	1
1	1	0	12	2	0	0	1.65	20/02/2019 22:48:26	20/02/2019 23:48:40	60.2333	2439732	22	0	0	2	0	1	1	61.3636	22.5394	0	0	0	0	0	0	0	0	0	0	0	0	0	0	0	0	0	3	0	0	0	0	0	0	3	0	1	0	0
1	1	1	123	3	0	1	1.52	20/02/2019 03:44:21	20/02/2019 03:59:50	15.4833	2439213	13	1	0	3	1	2	1	67.2727	29.1174	0	1	2	1	1	2	2	0	0	0	2	0	0	0	2	2	1	0	0	0	0	1	1	2	0	0	0	0	2
1	0	0	1	1	0	0	1.9	18/02/2019 15:57:18	18/02/2019 16:12:16	14.9667	2438015	24	1	0	3	1	3	2	65	18.0055	0	1	2	2	1	2	2	3	2	2	2	0	2	0	2	0	2	3	1	2	1	1	3	3	2	3	2	2	0
1	0	0	1	1	1	0	1.75	22/02/2019 21:02:19	22/02/2019 21:11:56	9.61667	2441088	22	0	0	3	0	3	1	78	25.4694	0	0	0	2	0	0	1	0	0	1	2	1	0	1	0	0	0	0	0	0	0	0	0	0	0	0	0	0	0
1	0	0	1	1	0	1	1.95	18/02/2019 16:14:33	18/02/2019 16:39:44	25.1833	2438040	6	1	0	3	1	3	2	75	19.7239	0	3	2	2	2	2	3	2	2	0	0	0	2	0	2	0	2	2	2	3	3	2	2	2	2	3	0	2	0
1	0	0	1	1	0	1	1.75	19/02/2019 02:17:56	19/02/2019 02:28:43	10.7833	2438247	2	0	0	3	1	3	2	90	29.3878	0	1	1	2	2	3	2	2	1	0	0	0	2	0	3	0	2	3	3	1	1	1	2	1	2	2	0	2	0
1	0	0	1	1	0	1	1.78	19/02/2019 02:29:55	19/02/2019 04:58:43	148.8	2438250	2	0	0	3	1	2	2	65	20.5151	0	1	1	2	1	2	3	2	1	0	0	0	3	0	1	0	2	1	1	2	2	3	3	1	2	2	0	3	0
1	0	0	1	1	0	1	1.96	22/02/2019 16:32:47	22/02/2019 16:41:49	9.03333	2440882	6	1	0	3	1	3	2	68	17.701	0	0	1	1	3	2	2	1	0	0	0	0	2	0	1	0	3	1	3	2	2	2	0	2	1	1	0	1	0
1	0	0	1	1	0	1	1.9	22/02/2019 18:39:42	22/02/2019 18:48:08	8.43333	2441039	21	0	0	2	1	2	1	80	22.1607	0	3	1	2	3	3	2	3	3	0	0	0	2	0	1	0	2	3	2	3	3	3	3	1	2	3	0	2	0
1	0	0	1	1	1	0	1.9	22/02/2019 20:35:34	22/02/2019 20:46:33	10.9833	2441079	20	0	1	3	0	3	1	78	21.6066	1	1	1	1	0	0	0	0	2	0	1	2	0	0	1	2	0	0	0	0	0	0	0	0	0	1	0	0	1
1	0	0	1	1	0	1	1.89	22/02/2019 18:58:17	22/02/2019 19:16:53	18.6	2441043	4	0	0	3	1	3	2	80	22.3958	0	2	2	2	2	1	3	3	2	0	0	0	2	0	3	0	1	1	1	2	3	2	3	2	2	2	0	3	0
1	0	0	1	1	0	1	1.92	23/02/2019 02:16:18	23/02/2019 02:25:16	8.96667	2441180	6	1	0	3	1	3	2	75	20.3451	0	1	1	1	1	3	3	2	2	0	0	0	3	0	2	0	2	2	2	3	2	2	2	1	2	2	0	2	0
1	1	1	123	3	0	0	1.52	21/02/2019 09:17:00	21/02/2019 09:36:57	19.95	2439893	24	1	0	2	1	1	1	56.8182	24.5924	2	0	0	0	1	0	0	0	0	2	1	1	1	1	0	2	0	0	0	0	0	1	1	0	0	0	2	0	2
1	0	0	1	1	0	1	1.8	21/02/2019 12:18:31	21/02/2019 12:30:21	11.8333	2440111	6	1	0	3	1	3	2	70	21.6049	0	2	2	2	1	0	2	2	2	0	2	0	1	0	1	0	2	1	2	1	2	1	3	1	3	2	2	2	0
1	0	0	1	1	0	1	1.82	21/02/2019 12:32:05	21/02/2019 12:44:41	12.6	2440124	24	1	0	2	1	2	1	75	22.6422	0	2	3	1	3	2	1	3	1	0	0	0	2	0	1	0	2	1	1	2	1	1	2	1	3	2	0	2	0
1	0	0	1	1	1	1	1.75	24/02/2019 04:47:54	24/02/2019 05:06:09	18.25	2441776	20	0	1	2	0	3	3	71.8182	23.4508	1	0	0	0	0	0	2	0	0	2	1	0	0	0	1	1	1	0	2	0	0	0	0	1	2	2	2	0	1
1	0	0	1	1	0	1	1.75	21/02/2019 12:46:26	21/02/2019 12:56:15	9.81667	2440141	21	0	0	2	1	2	1	75	24.4898	0	2	3	1	3	2	2	3	3	0	0	0	2	0	1	0	1	2	1	3	1	3	3	2	2	3	0	2	0
1	1	0	12	2	0	1	1.87	22/02/2019 16:42:58	22/02/2019 16:53:13	10.25	2440907	24	1	0	3	1	3	1	74	21.1616	0	3	2	3	2	3	3	2	1	0	0	0	1	0	3	0	3	2	1	3	2	3	3	2	3	2	0	2	0
1	1	1	123	3	0	0	1.68	19/02/2019 06:07:38	19/02/2019 06:27:19	19.6833	2438316	11	0	1	2	1	1	1	50	17.7154	0	1	0	0	0	1	2	0	1	0	0	0	1	0	2	0	2	1	2	2	0	1	0	2	0	2	0	2	0
1	1	1	123	3	0	1	1.52	21/02/2019 10:20:07	21/02/2019 11:20:41	60.5667	2439954	13	1	0	2	1	2	1	75.4545	32.6587	1	1	1	1	1	1	1	0	2	1	1	0	0	0	1	0	2	1	1	1	1	2	1	0	0	2	1	0	2
[truncated: 615 more columns]
